# Supplementary material for: Farmers’ preferred tree species and their potential carbon stocks in southern Burkina Faso: Implications for biocarbon initiatives
Source: PLoS One. 2018 Dec 18;13(12):e0199488. doi: 10.1371/journal.pone.0199488 (PMC6298700; doi:10.1371/journal.pone.0199488)
Supplement: S2 Dataset — (XLSX) [file pone.0199488.s002.xlsx]

## Sheet: Sheet1
Num	Site	Cluster	plotId	LULC	speciesName	H	D	WD	lat	long				Num	Site	Cluster	Plot	plotId	LULC	speciesName	H	D	WD	lat	long
41	Cassou	2	C11	Cropland	Vitellaria paradoxa	6.65	28.6624	0.72	11.6114	-2.15312				1	Kou	1	1	K1	Cropland	Vitellaria paradoxa	4.6	14.0127	0.72	11.6989	-1.98221
42	Cassou	2	C13	Cropland	Mangifera indica	6.35	66.879	0.48	11.6189	-2.14663				2	Kou	1	1	K1	Cropland	Vitellaria paradoxa	6.1	14.3312	0.72	11.6989	-1.98221
43	Cassou	2	C13	Cropland	Piliostigma reticulata	3.2	9.55414	0.61	11.6189	-2.14663				3	Kou	1	1	K1	Cropland	Vitellaria paradoxa	6.8	15.2866	0.72	11.6989	-1.98221
44	Cassou	2	C13	Cropland	Ozoroa insignis	3.95	15.9236	0.715	11.6189	-2.14663				4	Kou	1	1	K1	Cropland	Vitellaria paradoxa	6.7	15.9236	0.72	11.6989	-1.98221
45	Cassou	2	C15	Cropland	Vitellaria paradoxa	8	25.4777	0.72	11.6156	-2.14417				5	Kou	1	1	K1	Cropland	Vitellaria paradoxa	7.9	14.0127	0.72	11.6989	-1.98221
46	Cassou	2	C15	Cropland	Vitellaria paradoxa	10.5	35.0318	0.72	11.6156	-2.14417				6	Kou	1	1	K1	Cropland	Vitellaria paradoxa	6.5	21.6561	0.72	11.6989	-1.98221
47	Cassou	2	C19	Cropland	Vitellaria paradoxa	9.6	36.6242	0.72	11.6128	-2.15476				7	Kou	1	1	K1	Cropland	Vitellaria paradoxa	6.5	22.293	0.72	11.6989	-1.98221
48	Cassou	2	C18	Cropland	Vitellaria paradoxa	8	19.1083	0.72	11.6098	-2.15096				8	Kou	1	1	K1	Cropland	Vitellaria paradoxa	7.9	21.3376	0.72	11.6989	-1.98221
49	Cassou	2	C20	Cropland	Vitellaria paradoxa	7	17.5159	0.72	11.6136	-2.15365				9	Kou	1	1	K1	Cropland	Burkea africana	9.2	25.4777	0.689	11.6989	-1.98221
56	Cassou	3	C25	Cropland	Detarium microcarpum	5.2	17.5159	0.78	11.6324	-2.1402				10	Kou	1	10	K10	Cropland	Vitellaria paradoxa	8.3	25.4777	0.72	11.7058	-1.97633
57	Cassou	3	C25	Cropland	Vitellaria paradoxa	5.85	22.9299	0.72	11.6324	-2.1402				11	Kou	1	10	K10	Cropland	Vitellaria paradoxa	7	34.3949	0.72	11.7058	-1.97633
58	Cassou	3	C25	Cropland	Crossopteryx febrifuga	7.1	23.8854	0.702	11.6324	-2.1402				12	Kou	1	10	K10	Cropland	Vitellaria paradoxa	8.4	29.2994	0.72	11.7058	-1.97633
59	Cassou	3	C26	Cropland	Detarium microcarpum	4.85	20.7006	0.78	11.6361	-2.13511				13	Kou	1	10	K10	Cropland	Vitellaria paradoxa	8.4	29.2994	0.72	11.7058	-1.97633
60	Cassou	3	C26	Cropland	Vitellaria paradoxa	8.2	24.2038	0.72	11.6361	-2.13511				14	Kou	1	10	K10	Cropland	Vitellaria paradoxa	7.1	35.9873	0.72	11.7058	-1.97633
61	Cassou	3	C26	Cropland	Bombax costatum	3.8	7.00637	0.35	11.6361	-2.13511				15	Kou	1	10	K10	Cropland	Vitellaria paradoxa	6.8	39.4904	0.72	11.7058	-1.97633
62	Cassou	3	C26	Cropland	Stereospermum kunthianum	6.6	22.293	0.603	11.6361	-2.13511				16	Kou	1	10	K10	Cropland	Vitellaria paradoxa	8.7	41.4013	0.72	11.7058	-1.97633
63	Cassou	3	C26	Cropland	Terminalia laxiflora	5.47	15.9236	0.71	11.6361	-2.13511				17	Kou	1	10	K10	Cropland	Vitellaria paradoxa	10.2	36.3057	0.72	11.7058	-1.97633
64	Cassou	3	C26	Cropland	Vitellaria paradoxa	5.35	13.3758	0.72	11.6361	-2.13511				18	Kou	1	10	K10	Cropland	Vitellaria paradoxa	9.1	43.3121	0.72	11.7058	-1.97633
65	Cassou	3	C26	Cropland	Piliostigma thonningii	5.15	20.7006	0.61	11.6361	-2.13511				19	Kou	1	2	K2	Cropland	Vitellaria paradoxa	7.7	5.2	0.72	11.7036	-1.98217
66	Cassou	3	C26	Cropland	Vitellaria paradoxa	13.1	47.7707	0.72	11.6361	-2.13511				20	Kou	1	2	K2	Cropland	Vitellaria paradoxa	7.2	26.1146	0.72	11.7036	-1.98217
67	Cassou	3	C26	Cropland	Lannea microcarpa	3.7	25.4777	0.51	11.6361	-2.13511				21	Kou	1	2	K2	Cropland	Vitellaria paradoxa	8.5	24.5223	0.72	11.7036	-1.98217
76	Cassou	3	C28	Cropland	Ficus sycomorus	10.5	54.1401	0.54	11.6368	-2.13819				22	Kou	1	2	K2	Cropland	Vitellaria paradoxa	8.3	26.4331	0.72	11.7036	-1.98217
77	Cassou	3	C28	Cropland	Vitellaria paradoxa	13.1	55.7325	0.72	11.6368	-2.13819				23	Kou	1	2	K2	Cropland	Burkea africana	9.5	28.9809	0.689	11.7036	-1.98217
78	Cassou	3	C28	Cropland	Parkia biglobosa	11.15	66.879	0.52521	11.6368	-2.13819				24	Kou	1	2	K2	Cropland	Vitellaria paradoxa	9.5	28.9809	0.72	11.7036	-1.98217
79	Cassou	3	C29	Cropland	Anogeissus leiocarpa	3.5	6.36943	0.73	11.6298	-2.14223				25	Kou	1	2	K2	Cropland	Vitellaria paradoxa	10.2	28.0255	0.72	11.7036	-1.98217
80	Cassou	3	C29	Cropland	Vitellaria paradoxa	10.5	42.0382	0.72	11.6298	-2.14223				26	Kou	1	2	K2	Cropland	Vitellaria paradoxa	9.1	33.4395	0.72	11.7036	-1.98217
81	Cassou	3	C29	Cropland	Lannea acida	7.8	25.4777	0.456	11.6298	-2.14223				27	Kou	1	2	K2	Cropland	Vitellaria paradoxa	11	30.2548	0.72	11.7036	-1.98217
117	Cassou	4	C39	Cropland	Pericopsis laxiflora	8	19.1083	0.93	11.6599	-2.139				28	Kou	1	3	K3	Cropland	Vitellaria paradoxa	3.6	12.7389	0.72	11.6986	-1.9788
118	Cassou	4	C39	Cropland	Lannea acida	6.6	25.4777	0.456	11.6599	-2.139				29	Kou	1	3	K3	Cropland	Strychnos spinosa	3.6	12.7389	0.646	11.6986	-1.9788
119	Cassou	4	C39	Cropland	Parkia biglobosa	6.55	23.8854	0.52521	11.6599	-2.139				30	Kou	1	3	K3	Cropland	Vitellaria paradoxa	5.6	27.3885	0.72	11.6986	-1.9788
120	Cassou	4	C39	Cropland	Vitellaria paradoxa	6.35	13.3758	0.72	11.6599	-2.139				31	Kou	1	3	K3	Cropland	Afzelia africana	5.6	27.3885	0.71	11.6986	-1.9788
121	Cassou	4	C39	Cropland	Afzelia africana	5.6	27.3885	0.71	11.6599	-2.139				32	Kou	1	3	K3	Cropland	Afzelia africana	5.6	27.3885	0.71	11.6986	-1.9788
122	Cassou	4	C39	Cropland	Vitellaria paradoxa	4	27.707	0.72	11.6599	-2.139				33	Kou	1	3	K3	Cropland	Afzelia africana	7	28.6624	0.71	11.6986	-1.9788
123	Cassou	4	C39	Cropland	Lannea acida	9	41.4013	0.456	11.6599	-2.139				34	Kou	1	3	K3	Cropland	Vitellaria paradoxa	8.5	30.2548	0.72	11.6986	-1.9788
124	Cassou	4	C39	Cropland	Pericopsis laxiflora	8.8	26.1146	0.93	11.6599	-2.139				35	Kou	1	3	K3	Cropland	Strychnos spinosa	8.5	30.2548	0.646	11.6986	-1.9788
125	Cassou	4	C40	Cropland	Vitellaria paradoxa	7.2	33.4395	0.72	11.656	-2.13361				36	Kou	1	3	K3	Cropland	Vitellaria paradoxa	8.5	30.2548	0.72	11.6986	-1.9788
126	Cassou	4	C40	Cropland	Lannea acida	5.7	26.4331	0.456	11.656	-2.13361				37	Kou	1	4	K4	Shrubland	Detarium microcarpum	3.05	5.2	0.78	11.7047	-1.97536
127	Cassou	4	C40	Cropland	Terminalia avicinnoides	5	16.879	0.71	11.656	-2.13361				38	Kou	1	4	K4	Shrubland	Combretum molle	3.4	6.36943	0.758	11.7047	-1.97536
128	Cassou	4	C40	Cropland	Burkea africana	9	27.707	0.689	11.656	-2.13361				39	Kou	1	4	K4	Shrubland	Combretum molle	4.1	5.73248	0.758	11.7047	-1.97536
129	Cassou	4	C40	Cropland	Vitellaria paradoxa	16.1	35.0318	0.72	11.656	-2.13361				40	Kou	1	4	K4	Shrubland	Combretum fragrans	4.2	5.73248	0.64	11.7047	-1.97536
130	Cassou	4	C40	Cropland	Acacia dudgeonii	6	21.6561	0.65	11.656	-2.13361				41	Kou	1	4	K4	Shrubland	Acacia macrostachya	4.5	5.73248	0.65	11.7047	-1.97536
131	Cassou	5	C41	Cropland	Crossopteryx febrifuga	5.97	45.5414	0.702	11.5859	-2.11493				42	Kou	1	4	K4	Shrubland	Crossopteryx febrifuga	4.6	7.00637	0.702	11.7047	-1.97536
132	Cassou	5	C41	Cropland	Combretum molle	4.7	7.00637	0.758	11.5859	-2.11493				43	Kou	1	4	K4	Shrubland	Combretum glutinosum	5.1	8.28025	0.9	11.7047	-1.97536
133	Cassou	5	C41	Cropland	Combretum glutinosum	4.95	13.3758	0.9	11.5859	-2.11493				44	Kou	1	4	K4	Shrubland	Combretum molle	4.8	12.1019	0.758	11.7047	-1.97536
333	Cassou	8	C72	Cropland	Vitellaria paradoxa	9.6	45.5414	0.72	11.6554	-2.11683				45	Kou	1	4	K4	Shrubland	Acacia macrostachya	6.2	12.7389	0.65	11.7047	-1.97536
334	Cassou	8	C72	Cropland	Vitellaria paradoxa	7.7	33.4395	0.72	11.6554	-2.11683				46	Kou	1	5	K5	Woodland	Vitellaria paradoxa	4.575	11.465	0.72	11.709	-1.97711
335	Cassou	8	C72	Cropland	Vitellaria paradoxa	7.9	28.6624	0.72	11.6554	-2.11683				47	Kou	1	5	K5	Woodland	Anogeissus leiocarpa	5.55	12.7389	0.73	11.709	-1.97711
336	Cassou	8	C72	Cropland	Vitellaria paradoxa	9	31.8471	0.72	11.6554	-2.11683				48	Kou	1	5	K5	Woodland	Anogeissus leiocarpa	5.1	15.2866	0.73	11.709	-1.97711
337	Cassou	8	C72	Cropland	Vitellaria paradoxa	7.8	35.0318	0.72	11.6554	-2.11683				49	Kou	1	5	K5	Woodland	Anogeissus leiocarpa	5.7	15.9236	0.73	11.709	-1.97711
338	Cassou	8	C72	Cropland	Vitellaria paradoxa	10.5	47.1338	0.72	11.6554	-2.11683				50	Kou	1	5	K5	Woodland	Detarium microcarpum	9.75	15.9236	0.78	11.709	-1.97711
411	Cassou	9	C83	Cropland	Vitellaria paradoxa	7.9	23.5669	0.72	11.5863	-2.09634				51	Kou	1	5	K5	Woodland	Combretum molle	10.2	25.4777	0.758	11.709	-1.97711
412	Cassou	9	C83	Cropland	Kaya senegalensis	9.7	10.1911	0.635	11.5863	-2.09634				52	Kou	1	5	K5	Woodland	Vitellaria paradoxa	13.65	26.7516	0.72	11.709	-1.97711
413	Cassou	9	C83	Cropland	Afzelia africana	9.05	32.4841	0.71	11.5863	-2.09634				53	Kou	1	5	K5	Woodland	Anogeissus leiocarpa	13.95	28.6624	0.73	11.709	-1.97711
414	Cassou	9	C84	Cropland	Vitellaria paradoxa	9.15	29.9363	0.72	11.5851	-2.09768				54	Kou	1	5	K5	Woodland	Anogeissus leiocarpa	11.95	32.3567	0.73	11.709	-1.97711
415	Cassou	9	C84	Cropland	Vitellaria paradoxa	7.8	30.2548	0.72	11.5851	-2.09768				55	Kou	1	6	K6	Cropland	Acacia dudgeonii	4.3	12.7389	0.65	11.7074	-1.97641
416	Cassou	9	C84	Cropland	Parkia biglobosa	9.6	66.879	0.52521	11.5851	-2.09768				56	Kou	1	6	K6	Cropland	Vitellaria paradoxa	5.6	10.5096	0.72	11.7074	-1.97641
441	Cassou	9	C90	Cropland	Vitellaria paradoxa	7.65	35.0318	0.72	11.583	-2.09495				57	Kou	1	6	K6	Cropland	Vitellaria paradoxa	4.1	16.5605	0.72	11.7074	-1.97641
442	Cassou	9	C90	Cropland	Parkia biglobosa	7.8	98.7261	0.52521	11.583	-2.09495				58	Kou	1	6	K6	Cropland	Prosopis africana	4.2	20.7006	0.881	11.7074	-1.97641
708	Cassou	13	C121	Cropland	Parkia biglobosa	9.15	48.7261	0.52521	11.5777	-2.06811				59	Kou	1	6	K6	Cropland	Acacia dudgeonii	4.5	21.3376	0.65	11.7074	-1.97641
709	Cassou	13	C121	Cropland	Vitellaria paradoxa	6.38	25.1592	0.72	11.5777	-2.06811				60	Kou	1	6	K6	Cropland	Vitellaria paradoxa	5.7	21.6561	0.72	11.7074	-1.97641
710	Cassou	13	C121	Cropland	Parkia biglobosa	6.7	24.2038	0.52521	11.5777	-2.06811				61	Kou	1	6	K6	Cropland	Tamarindus indica	5.7	22.293	0.93	11.7074	-1.97641
711	Cassou	13	C121	Cropland	Vitellaria paradoxa	6.9	28.6624	0.72	11.5777	-2.06811				62	Kou	1	6	K6	Cropland	Combretum fragrans	5.7	22.293	0.64	11.7074	-1.97641
712	Cassou	13	C121	Cropland	Lannea microcarpa	9.9	58.9172	0.51	11.5777	-2.06811				63	Kou	1	6	K6	Cropland	Tamarindus indica	8.3	29.2994	0.93	11.7074	-1.97641
725	Cassou	13	C124	Cropland	Vitellaria paradoxa	5.42	22.293	0.72	11.5818	-2.06739				64	Kou	1	7	K7	Woodland	Detarium microcarpum	4.575	10.4	0.78	11.7088	-1.97867
726	Cassou	13	C124	Cropland	Vitellaria paradoxa	8	53.5032	0.72	11.5818	-2.06739				65	Kou	1	7	K7	Woodland	Vitellaria paradoxa	5.25	10.4	0.72	11.7088	-1.97867
727	Cassou	13	C124	Cropland	Vitellaria paradoxa	5.05	21.6561	0.72	11.5818	-2.06739				66	Kou	1	7	K7	Woodland	Entada africana	4.8	10.1911	0.53	11.7088	-1.97867
728	Cassou	13	C124	Cropland	Vitellaria paradoxa	5.94	17.5159	0.72	11.5818	-2.06739				67	Kou	1	7	K7	Woodland	Entada africana	5.4	10.4	0.53	11.7088	-1.97867
729	Cassou	13	C124	Cropland	Vitellaria paradoxa	5.4	14.3312	0.72	11.5818	-2.06739				68	Kou	1	7	K7	Woodland	Detarium microcarpum	5.4	12.1019	0.78	11.7088	-1.97867
730	Cassou	13	C124	Cropland	Vitellaria paradoxa	6.15	17.5159	0.72	11.5818	-2.06739				69	Kou	1	7	K7	Woodland	Entada africana	6.75	12.7389	0.53	11.7088	-1.97867
743	Cassou	13	C127	Cropland	Vitellaria paradoxa	7.74	19.1083	0.72	11.6635	-2.09083				70	Kou	1	7	K7	Woodland	Detarium microcarpum	6.15	15.9236	0.78	11.7088	-1.97867
744	Cassou	13	C127	Cropland	Vitellaria paradoxa	5.35	12.7389	0.72	11.6635	-2.09083				71	Kou	1	7	K7	Woodland	Detarium microcarpum	6.75	15.2866	0.78	11.7088	-1.97867
745	Cassou	13	C127	Cropland	Vitellaria paradoxa	5.9	19.1083	0.72	11.6635	-2.09083				72	Kou	1	7	K7	Woodland	Detarium microcarpum	6.9	15.2866	0.78	11.7088	-1.97867
746	Cassou	13	C127	Cropland	Vitellaria paradoxa	6.49	22.293	0.72	11.6635	-2.09083				73	Kou	1	8	K8	Woodland	Acacia macrostachya	6.75	10.4	0.65	11.7012	-1.98195
747	Cassou	13	C127	Cropland	Vitellaria paradoxa	6.49	22.293	0.72	11.6635	-2.09083				74	Kou	1	8	K8	Woodland	Vitellaria paradoxa	4.8	15.2866	0.72	11.7012	-1.98195
748	Cassou	13	C127	Cropland	Vitellaria paradoxa	4.7	22.293	0.72	11.6635	-2.09083				75	Kou	1	8	K8	Woodland	Bridelia ferruginea	7.8	10.1911	0.81	11.7012	-1.98195
749	Cassou	13	C127	Cropland	Vitellaria paradoxa	5.17	14.9682	0.72	11.6635	-2.09083				76	Kou	1	8	K8	Woodland	Bridelia ferruginea	6.45	12.7389	0.81	11.7012	-1.98195
750	Cassou	13	C127	Cropland	Vitellaria paradoxa	5.24	22.9299	0.72	11.6635	-2.09083				77	Kou	1	8	K8	Woodland	Entada africana	6.15	14.0127	0.53	11.7012	-1.98195
751	Cassou	13	C127	Cropland	Vitellaria paradoxa	7.74	20.7006	0.72	11.6635	-2.09083				78	Kou	1	8	K8	Woodland	Entada africana	7.35	12.7389	0.53	11.7012	-1.98195
752	Cassou	13	C127	Cropland	Vitellaria paradoxa	4.99	19.1083	0.72	11.6635	-2.09083				79	Kou	1	8	K8	Woodland	Vitellaria paradoxa	9.6	14.6497	0.72	11.7012	-1.98195
753	Cassou	13	C127	Cropland	Parkia biglobosa	15.75	55.7325	0.52521	11.6635	-2.09083				80	Kou	1	8	K8	Woodland	Detarium microcarpum	10.05	25.4777	0.78	11.7012	-1.98195
949	Cassou	15	C149	Cropland	Vitellaria paradoxa	9.6	60.1911	0.72	11.6295	-2.06947				81	Kou	1	8	K8	Woodland	Combretum molle	10.2	31.8471	0.758	11.7012	-1.98195
950	Cassou	15	C149	Cropland	Vitellaria paradoxa	11.5	54.1401	0.72	11.6295	-2.06947				82	Kou	1	9	K9	Forest	Anogeissus leiocarpa	4.65	10.4	0.73	11.7004	-1.98109
951	Cassou	15	C149	Cropland	Parkia biglobosa	11	70.0637	0.52521	11.6295	-2.06947				83	Kou	1	9	K9	Forest	Afzelia africana	5.85	10.1911	0.71	11.7004	-1.98109
1057	Cassou	16	C159	Cropland	Vitellaria paradoxa	8.9	25.1592	0.72	11.6646	-2.06319				84	Kou	1	9	K9	Forest	Anogeissus leiocarpa	8.1	10.4	0.73	11.7004	-1.98109
1058	Cassou	16	C159	Cropland	Vitellaria paradoxa	6.6	25.4777	0.72	11.6646	-2.06319				85	Kou	1	9	K9	Forest	Crossopteryx febrifuga	6.15	12.7389	0.702	11.7004	-1.98109
1059	Cassou	16	C159	Cropland	Vitellaria paradoxa	7.8	22.9299	0.72	11.6646	-2.06319				86	Kou	1	9	K9	Forest	Anogeissus leiocarpa	5.1	20.3822	0.73	11.7004	-1.98109
1060	Cassou	16	C159	Cropland	Vitellaria paradoxa	9	52.5478	0.72	11.6646	-2.06319				87	Kou	1	9	K9	Forest	Anogeissus leiocarpa	12.15	21.6561	0.73	11.7004	-1.98109
1061	Cassou	16	C159	Cropland	Vitellaria paradoxa	7	22.293	0.72	11.6646	-2.06319				88	Kou	1	9	K9	Forest	Combretum fragrans	12.6	26.7516	0.64	11.7004	-1.98109
1062	Cassou	16	C159	Cropland	Parkia biglobosa	8.6	28.0255	0.52521	11.6646	-2.06319				89	Kou	1	9	K9	Forest	Bridelia ferruginea	7	29.8726	0.81	11.7004	-1.98109
1063	Cassou	16	C160	Cropland	Vitellaria paradoxa	7	46.1783	0.72	11.6631	-2.06496				90	Kou	1	9	K9	Forest	Crossopteryx febrifuga	7.3	22.293	0.702	11.7004	-1.98109
1064	Cassou	16	C160	Cropland	Vitellaria paradoxa	4.6	8.9172	0.72	11.6631	-2.06496				91	Kou	2	1	K11	Forest	Detarium microcarpum	6.9	10.4	0.78	11.7328	-1.98485
1065	Cassou	16	C160	Cropland	Vitellaria paradoxa	7.7	31.8471	0.72	11.6631	-2.06496				92	Kou	2	1	K11	Forest	Detarium microcarpum	7.65	10.4	0.78	11.7328	-1.98485
1066	Cassou	16	C160	Cropland	Vitellaria paradoxa	9.3	25.4777	0.72	11.6631	-2.06496				93	Kou	2	1	K11	Forest	Detarium microcarpum	4.65	14.6497	0.78	11.7328	-1.98485
1067	Cassou	16	C160	Cropland	Parkia biglobosa	9	46.8153	0.52521	11.6631	-2.06496				94	Kou	2	1	K11	Forest	Anogeissus leiocarpa	6.3	10.828	0.73	11.7328	-1.98485
1068	Cassou	16	C160	Cropland	Vitellaria paradoxa	5.85	18.4713	0.72	11.6631	-2.06496				95	Kou	2	1	K11	Forest	Strychnos spinosa	6.9	10.828	0.646	11.7328	-1.98485
397	Cassou	9	C81	Shrubland	Vitellaria paradoxa	5.8	39.8089	0.72	11.5784	-2.09462				96	Kou	2	1	K11	Forest	Vitellaria paradoxa	5.55	21.0191	0.72	11.7328	-1.98485
398	Cassou	9	C81	Shrubland	Parkia biglobosa	6.3	38.8535	0.52521	11.5784	-2.09462				97	Kou	2	1	K11	Forest	Anogeissus leiocarpa	13.8	27.3885	0.73	11.7328	-1.98485
884	Cassou	14	C140	Shrubland	Detarium microcarpum	4.6	10.1911	0.78	11.6099	-2.06333				98	Kou	2	1	K11	Forest	Lannea acida	12.6	31.8471	0.456	11.7328	-1.98485
885	Cassou	14	C140	Shrubland	Combretum nigricans	4.5	7.96178	0.9	11.6099	-2.06333				99	Kou	2	1	K11	Forest	Anogeissus leiocarpa	8.7	50.9554	0.73	11.7328	-1.98485
923	Cassou	15	C146	Shrubland	Piliostigma thonningii	5.95	35.0318	0.61	11.6152	-2.05849				100	Kou	2	2	K12	Cropland	Vitellaria paradoxa	3.4	16.242	0.72	11.733	-1.99352
924	Cassou	15	C146	Shrubland	Ficus sycomorus	5.1	35.9873	0.54	11.6152	-2.05849				101	Kou	2	2	K12	Cropland	Vitellaria paradoxa	3.4	16.242	0.72	11.733	-1.99352
925	Cassou	15	C146	Shrubland	Ficus sycomorus	5.2	39.4459	0.54	11.6152	-2.05849				102	Kou	2	2	K12	Cropland	Vitellaria paradoxa	5.4	20.7006	0.72	11.733	-1.99352
926	Cassou	15	C146	Shrubland	Sarcocephalus latifolus	6	35.9873	0.65	11.6152	-2.05849				103	Kou	2	2	K12	Cropland	Vitellaria paradoxa	5.6	23.2484	0.72	11.733	-1.99352
927	Cassou	15	C146	Shrubland	Piliostigma thonningii	5	12.4204	0.61	11.6152	-2.05849				104	Kou	2	2	K12	Cropland	Vitellaria paradoxa	6.2	32.4841	0.72	11.733	-1.99352
928	Cassou	15	C146	Shrubland	Terminalia laxiflora	6.5	33.4395	0.71	11.6152	-2.05849				105	Kou	2	2	K12	Cropland	Vitellaria paradoxa	7.7	29.2994	0.72	11.733	-1.99352
929	Cassou	15	C146	Shrubland	Sarcocephalus latifolus	6	12.4204	0.65	11.6152	-2.05849				106	Kou	2	2	K12	Cropland	Vitellaria paradoxa	7.7	29.2994	0.72	11.733	-1.99352
930	Cassou	15	C146	Shrubland	Piliostigma thonningii	6.5	27.0701	0.61	11.6152	-2.05849				107	Kou	2	2	K12	Cropland	Vitellaria paradoxa	8.9	41.4013	0.72	11.733	-1.99352
1024	Cassou	16	C156	Shrubland	Lannea acida	5	26.1146	0.456	11.6649	-2.06634				108	Kou	2	2	K12	Cropland	Vitellaria paradoxa	8.9	41.4013	0.72	11.733	-1.99352
1025	Cassou	16	C156	Shrubland	Vitellaria paradoxa	6.2	10.5096	0.72	11.6649	-2.06634				109	Kou	2	3	K13	Woodland	Hollarena floribunda	5.1	10.4	0.758	11.731	-1.9866
1026	Cassou	16	C156	Shrubland	Diospyros mespiliformis	6.2	19.7452	0.71	11.6649	-2.06634				110	Kou	2	3	K13	Woodland	Combretum fragrans	5.325	10.4	0.64	11.731	-1.9866
1027	Cassou	16	C156	Shrubland	Ficus glumosa	6.2	10.5096	0.54	11.6649	-2.06634				111	Kou	2	3	K13	Woodland	Combretum fragrans	5.7	11.465	0.64	11.731	-1.9866
1028	Cassou	16	C156	Shrubland	Vitellaria paradoxa	6	26.1146	0.72	11.6649	-2.06634				112	Kou	2	3	K13	Woodland	Acacia macrostachya	7.2	12.7389	0.65	11.731	-1.9866
1029	Cassou	16	C156	Shrubland	Lannea acida	6	12.7389	0.456	11.6649	-2.06634				113	Kou	2	3	K13	Woodland	Anogeissus leiocarpa	8.55	13.3758	0.73	11.731	-1.9866
1030	Cassou	16	C156	Shrubland	Diospyros mespiliformis	6.25	15.2866	0.71	11.6649	-2.06634				114	Kou	2	3	K13	Woodland	Combretum fragrans	6.15	19.7452	0.64	11.731	-1.9866
1031	Cassou	16	C156	Shrubland	Lannea acida	5.1	20.758	0.456	11.6649	-2.06634				115	Kou	2	3	K13	Woodland	Combretum fragrans	11.85	24.8408	0.64	11.731	-1.9866
1032	Cassou	16	C156	Shrubland	Ficus glumosa	5.65	21.6561	0.54	11.6649	-2.06634				116	Kou	2	3	K13	Woodland	Anogeissus leiocarpa	8.7	42.0382	0.73	11.731	-1.9866
1	Cassou	1	C2	Shrubland	Bridelia ferruginea	3.3	6.36943	0.81	11.583	-2.1426				117	Kou	2	3	K13	Woodland	Anogeissus leiocarpa	13.65	31.8471	0.73	11.731	-1.9866
2	Cassou	1	C2	Shrubland	Acacia sieberiana	5.2	14.3312	0.65	11.583	-2.1426				118	Kou	2	4	K14	Woodland	Acacia macrostachya	4.5	10.4	0.65	11.7333	-1.9856
3	Cassou	1	C2	Shrubland	Balanites aegyptiaca	3.5	6.36943	0.663	11.583	-2.1426				119	Kou	2	4	K14	Woodland	Acacia macrostachya	5.85	11.465	0.65	11.7333	-1.9856
4	Cassou	1	C2	Shrubland	Isoberlinia doka	5.5	7.96178	0.585	11.583	-2.1426				120	Kou	2	4	K14	Woodland	Anogeissus leiocarpa	8.25	12.7389	0.73	11.7333	-1.9856
5	Cassou	1	C2	Shrubland	Maytenus senegalensis	4.2	15.9236	0.71	11.583	-2.1426				121	Kou	2	4	K14	Woodland	Combretum molle	8.4	12.7389	0.758	11.7333	-1.9856
6	Cassou	1	C2	Shrubland	Vitellaria paradoxa	5.65	19.1083	0.72	11.583	-2.1426				122	Kou	2	4	K14	Woodland	Crossopteryx febrifuga	7.2	15.2866	0.702	11.7333	-1.9856
7	Cassou	1	C2	Shrubland	Combretum molle	4.65	12.7389	0.758	11.583	-2.1426				123	Kou	2	4	K14	Woodland	Anogeissus leiocarpa	8.25	16.5605	0.73	11.7333	-1.9856
8	Cassou	1	C2	Shrubland	Piliostigma thonningii	4.15	25.4777	0.61	11.583	-2.1426				124	Kou	2	4	K14	Woodland	Anogeissus leiocarpa	8.4	17.1975	0.73	11.7333	-1.9856
9	Cassou	1	C2	Shrubland	Bridelia ferruginea	4.4	12.7389	0.81	11.583	-2.1426				125	Kou	2	4	K14	Woodland	Acacia dudgeonii	8.4	23.5669	0.65	11.7333	-1.9856
10	Cassou	1	C2	Shrubland	Balanites aegyptiaca	5.5	13.3758	0.663	11.583	-2.1426				126	Kou	2	4	K14	Woodland	Pteleopsis suberosa	12.15	35.0318	0.74	11.7333	-1.9856
11	Cassou	1	C2	Shrubland	Isoberlinia doka	6.6	20.8917	0.585	11.583	-2.1426				127	Kou	2	5	K15	Forest	Detarium microcarpum	4.65	10.4	0.78	11.7343	-1.99047
12	Cassou	1	C2	Shrubland	Cassia sieberiana	6.55	24.586	0.72	11.583	-2.1426				128	Kou	2	5	K15	Forest	Detarium microcarpum	5.1	10.4	0.78	11.7343	-1.99047
13	Cassou	1	C5	Shrubland	Lannea microcarpa	5.55	19.1083	0.51	11.5866	-2.13898				129	Kou	2	5	K15	Forest	Detarium microcarpum	5.1	10.4	0.78	11.7343	-1.99047
14	Cassou	1	C5	Shrubland	Vitellaria paradoxa	6.2	27.7707	0.72	11.5866	-2.13898				130	Kou	2	5	K15	Forest	Detarium microcarpum	5.25	10.4	0.78	11.7343	-1.99047
15	Cassou	1	C5	Shrubland	Lannea microcarpa	5.7	25.6688	0.51	11.5866	-2.13898				131	Kou	2	5	K15	Forest	Detarium microcarpum	5.85	11.465	0.78	11.7343	-1.99047
16	Cassou	1	C5	Shrubland	Vitellaria paradoxa	6.85	22.293	0.72	11.5866	-2.13898				132	Kou	2	5	K15	Forest	Detarium microcarpum	6	11.465	0.78	11.7343	-1.99047
17	Cassou	1	C5	Shrubland	Piliostigma thonningii	5.75	15.3503	0.61	11.5866	-2.13898				133	Kou	2	5	K15	Forest	Detarium microcarpum	6	12.7389	0.78	11.7343	-1.99047
18	Cassou	1	C5	Shrubland	Combretum collinum	6.2	28.6624	0.79	11.5866	-2.13898				134	Kou	2	5	K15	Forest	Entada africana	6.45	14.0127	0.53	11.7343	-1.99047
19	Cassou	1	C6	Shrubland	Piliostigma thonningii	3.9	20.3822	0.61	11.5865	-2.13987				135	Kou	2	5	K15	Forest	Detarium microcarpum	6.6	16.5605	0.78	11.7343	-1.99047
20	Cassou	1	C6	Shrubland	Piliostigma reticulata	4.5	15.9236	0.61	11.5865	-2.13987				136	Kou	2	6	K16	Forest	Strychnos spinosa	5.25	10.4	0.646	11.7341	-1.98817
21	Cassou	1	C6	Shrubland	Piliostigma thonningii	5.4	9.87261	0.61	11.5865	-2.13987				137	Kou	2	6	K16	Forest	Detarium microcarpum	5.55	10.4	0.78	11.7341	-1.98817
22	Cassou	1	C6	Shrubland	Piliostigma thonningii	1.8	13.3758	0.61	11.5865	-2.13987				138	Kou	2	6	K16	Forest	Vitellaria paradoxa	6	10.828	0.72	11.7341	-1.98817
23	Cassou	1	C6	Shrubland	Combretum glutinosum	1.9	12.7389	0.9	11.5865	-2.13987				139	Kou	2	6	K16	Forest	Lannea acida	4.8	14.6497	0.456	11.7341	-1.98817
36	Cassou	1	C8	Shrubland	Piliostigma thonningii	4.2	15.9236	0.61	11.5912	-2.14015				140	Kou	2	6	K16	Forest	Anogeissus leiocarpa	6.75	12.7389	0.73	11.7341	-1.98817
37	Cassou	1	C8	Shrubland	Vitellaria paradoxa	6.7	22.8025	0.72	11.5912	-2.14015				141	Kou	2	6	K16	Forest	Burkea africana	7.65	19.1083	0.689	11.7341	-1.98817
38	Cassou	1	C8	Shrubland	Vitellaria paradoxa	4.3	38.2166	0.72	11.5912	-2.14015				142	Kou	2	6	K16	Forest	Detarium microcarpum	7.65	22.9299	0.78	11.7341	-1.98817
39	Cassou	1	C8	Shrubland	Piliostigma thonningii	3.2	9.55414	0.61	11.5912	-2.14015				143	Kou	2	6	K16	Forest	Lonchocarpus laxiflorus	12.6	28.6624	0.75	11.7341	-1.98817
40	Cassou	1	C8	Shrubland	Lannea microcarpa	6	26.879	0.51	11.5912	-2.14015				144	Kou	2	6	K16	Forest	Acacia dudgeonii	10.35	43.3121	0.65	11.7341	-1.98817
50	Cassou	3	C21	Shrubland	Terminalia laxiflora	5.5	15.9236	0.71	11.6304	-2.1396				145	Kou	2	7	K17	Woodland	Detarium microcarpum	4.95	10.4	0.78	11.7379	-1.9919
51	Cassou	3	C21	Shrubland	Crossopteryx febrifuga	6	17.8344	0.702	11.6304	-2.1396				146	Kou	2	7	K17	Woodland	Combretum molle	5.4	10.4	0.758	11.7379	-1.9919
52	Cassou	3	C21	Shrubland	Parkia biglobosa	6	18.4713	0.52521	11.6304	-2.1396				147	Kou	2	7	K17	Woodland	Strychnos spinosa	4.5	12.1019	0.646	11.7379	-1.9919
53	Cassou	3	C21	Shrubland	Terminalia laxiflora	5.25	11.465	0.71	11.6304	-2.1396				148	Kou	2	7	K17	Woodland	Detarium microcarpum	5.7	10.1911	0.78	11.7379	-1.9919
54	Cassou	3	C21	Shrubland	Acacia sieberiana	3.3	13.3758	0.65	11.6304	-2.1396				149	Kou	2	7	K17	Woodland	Detarium microcarpum	5.7	10.828	0.78	11.7379	-1.9919
55	Cassou	3	C21	Shrubland	Prosopis africana	5.3	15.9236	0.881	11.6304	-2.1396				150	Kou	2	7	K17	Woodland	Detarium microcarpum	5.25	12.7389	0.78	11.7379	-1.9919
68	Cassou	3	C27	Shrubland	Piliostigma thonningii	3.35	7.64331	0.61	11.6343	-2.13536				151	Kou	2	7	K17	Woodland	Detarium microcarpum	6	12.1019	0.78	11.7379	-1.9919
69	Cassou	3	C27	Shrubland	Dichrostachys cinerea	5.1	5.41401	0.99	11.6343	-2.13536				152	Kou	2	7	K17	Woodland	Detarium microcarpum	6.15	12.7389	0.78	11.7379	-1.9919
70	Cassou	3	C27	Shrubland	Adansonia digitata	5.7	7.64331	0.276	11.6343	-2.13536				153	Kou	2	7	K17	Woodland	Detarium microcarpum	6.15	14.0127	0.78	11.7379	-1.9919
71	Cassou	3	C27	Shrubland	Fluggea virosa	3.7	5	0.66	11.6343	-2.13536				154	Kou	2	8	K18	Forest	Detarium microcarpum	5.25	10.4	0.78	11.7353	-1.98374
72	Cassou	3	C27	Shrubland	Diospyros mespiliformis	5	15.9236	0.71	11.6343	-2.13536				155	Kou	2	8	K18	Forest	Detarium microcarpum	5.55	12.7389	0.78	11.7353	-1.98374
73	Cassou	3	C27	Shrubland	Piliostigma thonningii	3.5	7.64331	0.61	11.6343	-2.13536				156	Kou	2	8	K18	Forest	Detarium microcarpum	6.6	12.7389	0.78	11.7353	-1.98374
74	Cassou	3	C27	Shrubland	Acacia sieberiana	4	6.36943	0.65	11.6343	-2.13536				157	Kou	2	8	K18	Forest	Detarium microcarpum	6	17.8344	0.78	11.7353	-1.98374
75	Cassou	3	C27	Shrubland	Dichrostachys cinerea	4.75	5.73248	0.99	11.6343	-2.13536				158	Kou	2	8	K18	Forest	Detarium microcarpum	7.05	16.5605	0.78	11.7353	-1.98374
82	Cassou	4	C31	Shrubland	Balanites aegyptiaca	5.5	12.1019	0.663	11.6558	-2.13209				159	Kou	2	8	K18	Forest	Acacia macrostachya	7.35	17.1975	0.65	11.7353	-1.98374
83	Cassou	4	C31	Shrubland	Piliostigma thonningii	4.2	15.9236	0.61	11.6558	-2.13209				160	Kou	2	8	K18	Forest	Detarium microcarpum	7.05	21.0191	0.78	11.7353	-1.98374
84	Cassou	4	C32	Shrubland	Vitellaria paradoxa	4.5	13.3758	0.72	11.6623	-2.13797				161	Kou	2	8	K18	Forest	Acacia macrostachya	7.65	20.3822	0.65	11.7353	-1.98374
85	Cassou	4	C32	Shrubland	Combretum molle	4.6	7.00637	0.758	11.6623	-2.13797				162	Kou	2	8	K18	Forest	Combretum molle	10.2	28.0255	0.758	11.7353	-1.98374
86	Cassou	4	C32	Shrubland	Anogeissus leiocarpa	3.4	5	0.73	11.6623	-2.13797				163	Kou	2	9	K19	Woodland	Detarium microcarpum	4.575	10.4	0.78	11.7411	-1.98831
87	Cassou	4	C32	Shrubland	Combretum molle	6.55	13.3758	0.758	11.6623	-2.13797				164	Kou	2	9	K19	Woodland	Detarium microcarpum	5.4	10.4	0.78	11.7411	-1.98831
88	Cassou	4	C32	Shrubland	Anogeissus leiocarpa	6	12.7389	0.73	11.6623	-2.13797				165	Kou	2	9	K19	Woodland	Detarium microcarpum	4.8	12.1019	0.78	11.7411	-1.98831
89	Cassou	4	C32	Shrubland	Detarium microcarpum	5.5	9.55414	0.78	11.6623	-2.13797				166	Kou	2	9	K19	Woodland	Detarium microcarpum	5.55	12.7389	0.78	11.7411	-1.98831
90	Cassou	4	C32	Shrubland	Acacia macrostachya	5.5	13.3758	0.65	11.6623	-2.13797				167	Kou	2	9	K19	Woodland	Detarium microcarpum	5.1	14.0127	0.78	11.7411	-1.98831
91	Cassou	4	C32	Shrubland	Anogeissus leiocarpa	4	6.36943	0.73	11.6623	-2.13797				168	Kou	2	9	K19	Woodland	Acacia macrostachya	5.7	14.0127	0.65	11.7411	-1.98831
92	Cassou	4	C35	Shrubland	Detarium microcarpum	4.5	6.36943	0.78	11.6583	-2.13712				169	Kou	2	9	K19	Woodland	Detarium microcarpum	7.35	12.7389	0.78	11.7411	-1.98831
93	Cassou	4	C35	Shrubland	Detarium microcarpum	6.55	8.59873	0.78	11.6583	-2.13712				170	Kou	2	9	K19	Woodland	Detarium microcarpum	6.6	17.8344	0.78	11.7411	-1.98831
94	Cassou	4	C35	Shrubland	Parkia biglobosa	6	14.9682	0.52521	11.6583	-2.13712				171	Kou	2	9	K19	Woodland	Terminalia laxiflora	7.05	44.586	0.71	11.7411	-1.98831
95	Cassou	4	C35	Shrubland	Burkea africana	5	7.96178	0.689	11.6583	-2.13712				172	Kou	2	10	K20	Forest	Tamarindus indica	5.1	10.4	0.93	11.7381	-1.98832
96	Cassou	4	C36	Shrubland	Lannea acida	6.6	25.0318	0.456	11.6543	-2.13495				173	Kou	2	10	K20	Forest	Anogeissus leiocarpa	10.2	10.4	0.73	11.7381	-1.98832
97	Cassou	4	C36	Shrubland	Parkia biglobosa	4.25	6.36943	0.52521	11.6543	-2.13495				174	Kou	2	10	K20	Forest	Diospyros mespiliformis	4.5	10.4	0.71	11.7381	-1.98832
98	Cassou	4	C36	Shrubland	Pterocarpus erinaceus	6.5	15.4777	0.74	11.6543	-2.13495				175	Kou	2	10	K20	Forest	Fluggea virosa	4.95	10.4	0.66	11.7381	-1.98832
99	Cassou	4	C36	Shrubland	Detarium microcarpum	5.5	25.9873	0.78	11.6543	-2.13495				176	Kou	2	10	K20	Forest	Lannea acida	7.65	16.5605	0.456	11.7381	-1.98832
100	Cassou	4	C36	Shrubland	Anogeissus leiocarpa	3.65	5.73248	0.73	11.6543	-2.13495				177	Kou	2	10	K20	Forest	Vitellaria paradoxa	7.2	17.8344	0.72	11.7381	-1.98832
101	Cassou	4	C36	Shrubland	Pterocarpus erinaceus	5.5	15.9873	0.74	11.6543	-2.13495				178	Kou	2	10	K20	Forest	Anogeissus leiocarpa	11.4	18.4713	0.73	11.7381	-1.98832
102	Cassou	4	C36	Shrubland	Parkia biglobosa	6.5	20.4777	0.52521	11.6543	-2.13495				179	Kou	2	10	K20	Forest	Terminalia avicennioides	10.2	29.2994	0.71	11.7381	-1.98832
103	Cassou	4	C36	Shrubland	Lannea acida	6.4	15.9236	0.456	11.6543	-2.13495				180	Kou	2	10	K20	Forest	Vitellaria paradoxa	10.65	40.0637	0.72	11.7381	-1.98832
104	Cassou	4	C36	Shrubland	Isoberlinia doka	5.6	15.0318	0.585	11.6543	-2.13495				181	Kou	3	1	K21	Forest	Lannea acida	5.55	10.4	0.456	11.7515	-1.98862
105	Cassou	4	C37	Shrubland	Grewia mollis	3.8	7.64331	0.437	11.6552	-2.1341				182	Kou	3	1	K21	Forest	Prosopis africana	6.3	10.828	0.881	11.7515	-1.98862
106	Cassou	4	C37	Shrubland	Sterculia setigera	3.5	27.8344	0.528	11.6552	-2.1341				183	Kou	3	1	K21	Forest	Detarium microcarpum	5.55	14.0127	0.78	11.7515	-1.98862
107	Cassou	4	C37	Shrubland	Combretum molle	6.4	19.7452	0.758	11.6552	-2.1341				184	Kou	3	1	K21	Forest	Terminalia laxiflora	10.2	17.1975	0.71	11.7515	-1.98862
108	Cassou	4	C37	Shrubland	Vitellaria paradoxa	6.2	20.0637	0.72	11.6552	-2.1341				185	Kou	3	1	K21	Forest	Terminalia laxiflora	6.9	25.4777	0.71	11.7515	-1.98862
109	Cassou	4	C37	Shrubland	Diospyros mespiliformis	6.6	30.2548	0.71	11.6552	-2.1341				186	Kou	3	1	K21	Forest	Pericopsis laxiflora	11.85	21.0191	0.93	11.7515	-1.98862
110	Cassou	4	C37	Shrubland	Anogeissus leiocarpa	6.5	13.3758	0.73	11.6552	-2.1341				187	Kou	3	1	K21	Forest	Burkea africana	10.2	34.3949	0.689	11.7515	-1.98862
111	Cassou	4	C37	Shrubland	Lannea acida	6.6	23.2484	0.456	11.6552	-2.1341				188	Kou	3	1	K21	Forest	Acacia macrostachya	10.35	39.4904	0.65	11.7515	-1.98862
112	Cassou	4	C37	Shrubland	Balanites aegyptiaca	4.9	35.0318	0.663	11.6552	-2.1341				189	Kou	3	1	K21	Forest	Combretum molle	7.6	22.4204	0.758	11.7515	-1.98862
113	Cassou	4	C37	Shrubland	Diospyros mespiliformis	4.6	8.9172	0.71	11.6552	-2.1341				190	Kou	3	2	K22	Woodland	Detarium microcarpum	5.1	10.4	0.78	11.7563	-1.99364
114	Cassou	4	C37	Shrubland	Grewia mollis	3.7	8.59873	0.437	11.6552	-2.1341				191	Kou	3	2	K22	Woodland	Bombax costatum	5.25	10.1911	0.35	11.7563	-1.99364
115	Cassou	4	C37	Shrubland	Vitellaria paradoxa	6.1	23.2484	0.72	11.6552	-2.1341				192	Kou	3	2	K22	Woodland	Lannea acida	8.4	11.465	0.456	11.7563	-1.99364
116	Cassou	4	C37	Shrubland	Vitellaria paradoxa	6	22.9299	0.72	11.6552	-2.1341				193	Kou	3	2	K22	Woodland	Detarium microcarpum	6.75	19.1083	0.78	11.7563	-1.99364
134	Cassou	5	C42	Shrubland	Vitellaria paradoxa	5.8	25.4777	0.72	11.5786	-2.11844				194	Kou	3	2	K22	Woodland	Vitellaria paradoxa	8.4	21.0191	0.72	11.7563	-1.99364
135	Cassou	5	C42	Shrubland	Combretum glutinosum	4.5	15.9236	0.9	11.5786	-2.11844				195	Kou	3	2	K22	Woodland	Acacia macrostachya	7.65	28.6624	0.65	11.7563	-1.99364
136	Cassou	5	C42	Shrubland	Terminalia laxiflora	4.8	32.4841	0.71	11.5786	-2.11844				196	Kou	3	2	K22	Woodland	Crossopteryx febrifuga	11.1	33.121	0.702	11.7563	-1.99364
137	Cassou	5	C42	Shrubland	Diospyros mespiliformis	4	9.55414	0.71	11.5786	-2.11844				197	Kou	3	2	K22	Woodland	Detarium microcarpum	9.6	41.4013	0.78	11.7563	-1.99364
138	Cassou	5	C42	Shrubland	Vitellaria paradoxa	6	22.293	0.72	11.5786	-2.11844				198	Kou	3	2	K22	Woodland	Burkea africana	12	40.1274	0.689	11.7563	-1.99364
139	Cassou	5	C42	Shrubland	Terminalia laxiflora	3.9	9.55414	0.71	11.5786	-2.11844				199	Kou	3	3	K23	Forest	Vitellaria paradoxa	5.7	10.4	0.72	11.7506	-1.99433
140	Cassou	5	C44	Shrubland	Vitellaria paradoxa	5.5	20.5096	0.72	11.5857	-2.11739				200	Kou	3	3	K23	Forest	Pericopsis laxiflora	9.45	12.7389	0.93	11.7506	-1.99433
141	Cassou	5	C44	Shrubland	Vitellaria paradoxa	5.1	38.2166	0.72	11.5857	-2.11739				201	Kou	3	3	K23	Forest	Pericopsis laxiflora	6.15	21.0191	0.93	11.7506	-1.99433
142	Cassou	5	C44	Shrubland	Vitellaria paradoxa	5	18	0.72	11.5857	-2.11739				202	Kou	3	3	K23	Forest	Combretum fragrans	8.1	19.1083	0.64	11.7506	-1.99433
143	Cassou	5	C46	Shrubland	Vitellaria paradoxa	5	17.5	0.72	11.583	-2.11861				203	Kou	3	3	K23	Forest	Vitellaria paradoxa	8.7	17.8344	0.72	11.7506	-1.99433
144	Cassou	5	C46	Shrubland	Erythrina senegalensis	6.2	21	0.53	11.583	-2.11861				204	Kou	3	3	K23	Forest	Pericopsis laxiflora	8.7	21.0191	0.93	11.7506	-1.99433
145	Cassou	5	C46	Shrubland	Parkia biglobosa	5	20.23	0.52521	11.583	-2.11861				205	Kou	3	3	K23	Forest	Combretum fragrans	9.6	26.7516	0.64	11.7506	-1.99433
146	Cassou	5	C47	Shrubland	Vitellaria paradoxa	6.2	15.5	0.72	11.5825	-2.1196				206	Kou	3	3	K23	Forest	Crossopteryx febrifuga	12.15	35.6688	0.702	11.7506	-1.99433
147	Cassou	5	C47	Shrubland	Vitellaria paradoxa	5	27.7707	0.72	11.5825	-2.1196				207	Kou	3	3	K23	Forest	Vitellaria paradoxa	10.95	47.3248	0.72	11.7506	-1.99433
148	Cassou	5	C47	Shrubland	Vitellaria paradoxa	6.2	17.3	0.72	11.5825	-2.1196				208	Kou	3	4	K24	Shrubland	Combretum fragrans	3.1	5.2	0.64	11.7561	-1.98856
149	Cassou	5	C48	Shrubland	Vitellaria paradoxa	6	21	0.72	11.5858	-2.11226				209	Kou	3	4	K24	Shrubland	Detarium microcarpum	3.2	6.36943	0.78	11.7561	-1.98856
150	Cassou	5	C48	Shrubland	Vitellaria paradoxa	6.9	35.6688	0.72	11.5858	-2.11226				210	Kou	3	4	K24	Shrubland	Detarium microcarpum	3.3	7.32484	0.78	11.7561	-1.98856
151	Cassou	5	C48	Shrubland	Vitellaria paradoxa	6.5	26.1146	0.72	11.5858	-2.11226				211	Kou	3	4	K24	Shrubland	Detarium microcarpum	3.6	8.59873	0.78	11.7561	-1.98856
152	Cassou	5	C49	Shrubland	Vitellaria paradoxa	5.75	15.0318	0.72	11.5798	-2.11073				212	Kou	3	4	K24	Shrubland	Lannea microcarpa	4.3	7.32484	0.51	11.7561	-1.98856
153	Cassou	5	C49	Shrubland	Terminalia laxiflora	5.95	20.7006	0.71	11.5798	-2.11073				213	Kou	3	4	K24	Shrubland	Acacia macrostachya	4.3	7.32484	0.65	11.7561	-1.98856
154	Cassou	5	C49	Shrubland	Terminalia avicinnoides	6.7	11.1465	0.71	11.5798	-2.11073				214	Kou	3	4	K24	Shrubland	Combretum fragrans	5.7	10.1911	0.64	11.7561	-1.98856
155	Cassou	5	C50	Shrubland	Terminalia laxiflora	4.1	20.7006	0.71	11.5877	-2.11498				215	Kou	3	4	K24	Shrubland	Combretum fragrans	5.7	10.1911	0.64	11.7561	-1.98856
156	Cassou	5	C50	Shrubland	Combretum nigricans	5.2	18.7898	0.9	11.5877	-2.11498				216	Kou	3	4	K24	Shrubland	Detarium microcarpum	6.8	9.80892	0.78	11.7561	-1.98856
157	Cassou	5	C50	Shrubland	Lannea acida	5.6	22.9299	0.456	11.5877	-2.11498				217	Kou	3	5	K25	Woodland	Ximenia americana	4.8	10.4	0.95	11.7568	-1.98859
158	Cassou	5	C50	Shrubland	Detarium microcarpum	4.2	23.5669	0.78	11.5877	-2.11498				218	Kou	3	5	K25	Woodland	Ximenia americana	4.8	10.4	0.95	11.7568	-1.98859
159	Cassou	5	C50	Shrubland	Diospyros mespiliformis	5.5	19.1083	0.71	11.5877	-2.11498				219	Kou	3	5	K25	Woodland	Strychnos spinosa	5.85	10.4	0.646	11.7568	-1.98859
160	Cassou	5	C50	Shrubland	Combretum molle	5.8	7.64331	0.758	11.5877	-2.11498				220	Kou	3	5	K25	Woodland	Terminalia avicennioides	5.1	10.4	0.71	11.7568	-1.98859
161	Cassou	5	C50	Shrubland	Detarium microcarpum	5.9	9.55414	0.78	11.5877	-2.11498				221	Kou	3	5	K25	Woodland	Combretum fragrans	6.9	11.465	0.64	11.7568	-1.98859
162	Cassou	5	C50	Shrubland	Combretum glutinosum	4	20.7006	0.9	11.5877	-2.11498				222	Kou	3	5	K25	Woodland	Acacia dudgeonii	8.25	12.7389	0.65	11.7568	-1.98859
163	Cassou	5	C50	Shrubland	Terminalia laxiflora	5.8	21.2102	0.71	11.5877	-2.11498				223	Kou	3	5	K25	Woodland	Combretum fragrans	7.65	14.0127	0.64	11.7568	-1.98859
164	Cassou	5	C50	Shrubland	Combretum glutinosum	6.4	14.9682	0.9	11.5877	-2.11498				224	Kou	3	5	K25	Woodland	Burkea africana	5.85	24.2038	0.689	11.7568	-1.98859
165	Cassou	5	C50	Shrubland	Combretum molle	4	12.1019	0.758	11.5877	-2.11498				225	Kou	3	5	K25	Woodland	Vitellaria paradoxa	7.05	27.3885	0.72	11.7568	-1.98859
166	Cassou	5	C50	Shrubland	Lannea acida	5	7.00637	0.456	11.5877	-2.11498				226	Kou	3	6	K26	Cropland	Vitellaria paradoxa	3	5.2	0.72	11.7524	-1.99019
217	Cassou	7	C61	Shrubland	Detarium microcarpum	5.85	12.7389	0.78	11.628	-2.12227				227	Kou	3	6	K26	Cropland	Dicrostachys cinerea	3.8	5.2	0.99	11.7524	-1.99019
218	Cassou	7	C61	Shrubland	Swartzia madagascarienis	6.4	12.4841	0.9	11.628	-2.12227				228	Kou	3	6	K26	Cropland	Terminalia macroptera	4.1	7.00637	0.71	11.7524	-1.99019
219	Cassou	7	C61	Shrubland	Isoberlinia doka	5.65	12.7389	0.585	11.628	-2.12227				229	Kou	3	6	K26	Cropland	Piliostigma thonningii	5.2	10.828	0.61	11.7524	-1.99019
220	Cassou	7	C61	Shrubland	Combretum molle	6.1	14.3312	0.758	11.628	-2.12227				230	Kou	3	6	K26	Cropland	Vitellaria paradoxa	7.8	11.7834	0.72	11.7524	-1.99019
221	Cassou	7	C61	Shrubland	Sterculia setigera	5.7	9.55414	0.528	11.628	-2.12227				231	Kou	3	6	K26	Cropland	Dicrostachys cinerea	9.2	32.4841	0.99	11.7524	-1.99019
222	Cassou	7	C61	Shrubland	Vitellaria paradoxa	5.3	19.1083	0.72	11.628	-2.12227				232	Kou	3	6	K26	Cropland	Terminalia macroptera	10.3	30.8917	0.71	11.7524	-1.99019
223	Cassou	7	C61	Shrubland	Isoberlinia doka	4.5	9.55414	0.585	11.628	-2.12227				233	Kou	3	6	K26	Cropland	Vitellaria paradoxa	12.8	40.1274	0.72	11.7524	-1.99019
224	Cassou	7	C61	Shrubland	Terminalia macroptera	6.75	22.293	0.71	11.628	-2.12227				234	Kou	3	7	K27	Cropland	Vitellaria paradoxa	3.4	7.00637	0.72	11.7511	-1.99099
225	Cassou	7	C61	Shrubland	Lannea velutina	6.8	23.8854	0.456	11.628	-2.12227				235	Kou	3	7	K27	Cropland	Vitellaria paradoxa	3.4	7.00637	0.72	11.7511	-1.99099
226	Cassou	7	C61	Shrubland	Piliostigma thonningii	5.9	15.6688	0.61	11.628	-2.12227				236	Kou	3	7	K27	Cropland	Vitellaria paradoxa	5.4	14.0127	0.72	11.7511	-1.99099
227	Cassou	7	C61	Shrubland	Detarium microcarpum	5	26.7516	0.78	11.628	-2.12227				237	Kou	3	7	K27	Cropland	Vitellaria paradoxa	5.4	14.0127	0.72	11.7511	-1.99099
228	Cassou	7	C61	Shrubland	Hannoa undulata	6.1	9.87261	0.48	11.628	-2.12227				238	Kou	3	7	K27	Cropland	Vitellaria paradoxa	6.8	19.4268	0.72	11.7511	-1.99099
229	Cassou	7	C62	Shrubland	Entada africana	4.1	7.32484	0.53	11.6313	-2.11311				239	Kou	3	7	K27	Cropland	Vitellaria paradoxa	6.8	19.4268	0.72	11.7511	-1.99099
230	Cassou	7	C62	Shrubland	Terminalia laxiflora	4.9	11.465	0.71	11.6313	-2.11311				240	Kou	3	7	K27	Cropland	Vitellaria paradoxa	7.7	23.5669	0.72	11.7511	-1.99099
231	Cassou	7	C62	Shrubland	Combretum glutinosum	4.85	19.1083	0.9	11.6313	-2.11311				241	Kou	3	7	K27	Cropland	Detarium microcarpum	9.1	28.9809	0.78	11.7511	-1.99099
232	Cassou	7	C62	Shrubland	Acacia macrostachya	4	8.28025	0.65	11.6313	-2.11311				242	Kou	3	7	K27	Cropland	Detarium microcarpum	10.1	34.7134	0.78	11.7511	-1.99099
233	Cassou	7	C62	Shrubland	Combretum glutinosum	3.95	6.36943	0.9	11.6313	-2.11311				243	Kou	3	8	K28	Cropland	Terminalia avicennioides	3.8	5.2	0.71	11.7582	-1.99143
234	Cassou	7	C62	Shrubland	Detarium microcarpum	5.6	14.6497	0.78	11.6313	-2.11311				244	Kou	3	8	K28	Cropland	Vitellaria paradoxa	10	5.2	0.72	11.7582	-1.99143
235	Cassou	7	C62	Shrubland	Lannea microcarpa	3.7	6.36943	0.51	11.6313	-2.11311				245	Kou	3	8	K28	Cropland	Terminalia avicennioides	5.82	10.1911	0.71	11.7582	-1.99143
236	Cassou	7	C62	Shrubland	Combretum glutinosum	4.75	19.4268	0.9	11.6313	-2.11311				246	Kou	3	8	K28	Cropland	Terminalia avicennioides	5.82	10.1911	0.71	11.7582	-1.99143
237	Cassou	7	C62	Shrubland	Terminalia laxiflora	4.4	8.59873	0.71	11.6313	-2.11311				247	Kou	3	8	K28	Cropland	Vitellaria paradoxa	6.2	16.879	0.72	11.7582	-1.99143
238	Cassou	7	C62	Shrubland	Detarium microcarpum	3.95	9.55414	0.78	11.6313	-2.11311				248	Kou	3	8	K28	Cropland	Terminalia avicennioides	6.2	16.879	0.71	11.7582	-1.99143
239	Cassou	7	C62	Shrubland	Detarium microcarpum	4.1	7.96178	0.78	11.6313	-2.11311				249	Kou	3	8	K28	Cropland	Entada africana	8.9	31.2102	0.53	11.7582	-1.99143
240	Cassou	7	C62	Shrubland	Burkea africana	6.45	21.3376	0.689	11.6313	-2.11311				250	Kou	3	8	K28	Cropland	Entada africana	10.1	29.2994	0.53	11.7582	-1.99143
241	Cassou	7	C63	Shrubland	Combretum glutinosum	4.6	11.1465	0.9	11.6335	-2.1193				251	Kou	3	8	K28	Cropland	Piliostigma thonningii	3.1	17.3121	0.61	11.7582	-1.99143
242	Cassou	7	C63	Shrubland	Detarium microcarpum	4.5	7.00637	0.78	11.6335	-2.1193				252	Kou	3	9	K29	Shrubland	Piliostigma thonningii	3.2	5.09554	0.61	11.7546	-1.98768
243	Cassou	7	C63	Shrubland	Vitellaria paradoxa	3.3	6.36943	0.72	11.6335	-2.1193				253	Kou	3	9	K29	Shrubland	Piliostigma thonningii	3.15	5.73248	0.61	11.7546	-1.98768
244	Cassou	7	C63	Shrubland	Crossopteryx febrifuga	5.65	28.6624	0.702	11.6335	-2.1193				254	Kou	3	9	K29	Shrubland	Crossopteryx febrifuga	3.4	5.41401	0.702	11.7546	-1.98768
245	Cassou	7	C63	Shrubland	Terminalia laxiflora	5.3	11.465	0.71	11.6335	-2.1193				255	Kou	3	9	K29	Shrubland	Piliostigma thonningii	3.1	6.36943	0.61	11.7546	-1.98768
246	Cassou	7	C63	Shrubland	Detarium microcarpum	4.95	9.55414	0.78	11.6335	-2.1193				256	Kou	3	9	K29	Shrubland	Acacia dudgeonii	3.1	6.36943	0.65	11.7546	-1.98768
247	Cassou	7	C63	Shrubland	Sterculia setigera	4.9	27.707	0.528	11.6335	-2.1193				257	Kou	3	9	K29	Shrubland	Piliostigma thonningii	3.7	6.36943	0.61	11.7546	-1.98768
248	Cassou	7	C63	Shrubland	Crossopteryx febrifuga	4.25	7.32484	0.702	11.6335	-2.1193				258	Kou	3	9	K29	Shrubland	Piliostigma thonningii	4.3	8.9172	0.61	11.7546	-1.98768
249	Cassou	7	C63	Shrubland	Detarium microcarpum	5.1	11.465	0.78	11.6335	-2.1193				259	Kou	3	9	K29	Shrubland	Piliostigma thonningii	4.3	8.9172	0.61	11.7546	-1.98768
250	Cassou	7	C63	Shrubland	Vitellaria paradoxa	5	19.2994	0.72	11.6335	-2.1193				260	Kou	3	9	K29	Shrubland	Balanites aegyptiaca	4.8	8.28025	0.663	11.7546	-1.98768
251	Cassou	7	C63	Shrubland	Combretum molle	3.85	13.6943	0.758	11.6335	-2.1193				261	Kou	3	10	K30	Cropland	Burkea africana	7.2	5.2	0.689	11.7529	-1.9896
252	Cassou	7	C63	Shrubland	Terminalia laxiflora	4.75	12.1019	0.71	11.6335	-2.1193				262	Kou	3	10	K30	Cropland	Burkea africana	7.2	24.2038	0.689	11.7529	-1.9896
253	Cassou	7	C64	Shrubland	Piliostigma thonningii	4	12.7389	0.61	11.6267	-2.12118				263	Kou	3	10	K30	Cropland	Bombax costatum	7	32.8025	0.35	11.7529	-1.9896
254	Cassou	7	C64	Shrubland	Vitellaria paradoxa	3.7	6.36943	0.72	11.6267	-2.12118				264	Kou	3	10	K30	Cropland	Bombax costatum	8.2	29.2994	0.35	11.7529	-1.9896
255	Cassou	7	C64	Shrubland	Crossopteryx febrifuga	3.9	14.3312	0.702	11.6267	-2.12118				265	Kou	3	10	K30	Cropland	Crossopteryx febrifuga	10.8	24.2038	0.702	11.7529	-1.9896
256	Cassou	7	C64	Shrubland	Vitellaria paradoxa	5	10.1911	0.72	11.6267	-2.12118				266	Kou	3	10	K30	Cropland	Bombax costatum	9.7	33.121	0.35	11.7529	-1.9896
257	Cassou	7	C64	Shrubland	Detarium microcarpum	4.1	11.1465	0.78	11.6267	-2.12118				267	Kou	3	10	K30	Cropland	Bombax costatum	12	32.1656	0.35	11.7529	-1.9896
258	Cassou	7	C64	Shrubland	Combretum molle	3.5	5.09554	0.758	11.6267	-2.12118				268	Kou	3	10	K30	Cropland	Daniella oliveri	12.2	35.6688	0.504	11.7529	-1.9896
259	Cassou	7	C64	Shrubland	Vitellaria paradoxa	5.85	13.6943	0.72	11.6267	-2.12118				269	Kou	3	10	K30	Cropland	Vitellaria paradoxa	11.9	48.5987	0.72	11.7529	-1.9896
260	Cassou	7	C64	Shrubland	Combretum molle	4.8	8.9172	0.758	11.6267	-2.12118				270	Kou	4	1	K31	Cropland	Vitellaria paradoxa	10	28.6624	0.72	11.7833	-1.98156
261	Cassou	7	C64	Shrubland	Diospyros mespiliformis	5.7	23.8854	0.71	11.6267	-2.12118				271	Kou	4	1	K31	Cropland	Daniella oliveri	10	28.6624	0.504	11.7833	-1.98156
262	Cassou	7	C64	Shrubland	Fluggea virosa	5.3	27.0701	0.66	11.6267	-2.12118				272	Kou	4	1	K31	Cropland	Vitellaria paradoxa	10.2	47.7707	0.72	11.7833	-1.98156
263	Cassou	7	C64	Shrubland	Combretum molle	3.5	5.73248	0.758	11.6267	-2.12118				273	Kou	4	1	K31	Cropland	Tamarindus indica	10.2	39.3631	0.93	11.7833	-1.98156
264	Cassou	7	C64	Shrubland	Acacia macrostachya	4.9	7.32484	0.65	11.6267	-2.12118				274	Kou	4	1	K31	Cropland	Vitellaria paradoxa	11.8	44.586	0.72	11.7833	-1.98156
265	Cassou	7	C65	Shrubland	Vitellaria paradoxa	4.9	25.4777	0.72	11.6331	-2.12003				275	Kou	4	1	K31	Cropland	Tamarindus indica	11.7	40.5096	0.93	11.7833	-1.98156
266	Cassou	7	C65	Shrubland	Balanites aegyptiaca	4.8	17.5159	0.663	11.6331	-2.12003				276	Kou	4	1	K31	Cropland	Vitellaria paradoxa	12.7	40.5096	0.72	11.7833	-1.98156
267	Cassou	7	C65	Shrubland	Maytenus senegalensis	3.5	5.41401	0.71	11.6331	-2.12003				277	Kou	4	2	K32	Cropland	Vitellaria paradoxa	10.7	35.1592	0.72	11.7896	-1.98271
268	Cassou	7	C65	Shrubland	Crossopteryx febrifuga	3.95	8.28025	0.702	11.6331	-2.12003				278	Kou	4	2	K32	Cropland	Vitellaria paradoxa	7.2	35.0318	0.72	11.7896	-1.98271
269	Cassou	7	C65	Shrubland	Detarium microcarpum	6.76	15.2866	0.78	11.6331	-2.12003				279	Kou	4	2	K32	Cropland	Bombax costatum	0.4	5.2	0.35	11.7896	-1.98271
270	Cassou	7	C65	Shrubland	Xeroderris stulhmanii	4.2	9.55414	0.633	11.6331	-2.12003				280	Kou	4	2	K32	Cropland	Detarium microcarpum	5	19.7452	0.78	11.7896	-1.98271
271	Cassou	7	C65	Shrubland	Piliostigma thonningii	4	7.96178	0.61	11.6331	-2.12003				281	Kou	4	2	K32	Cropland	Vitellaria paradoxa	7.5	17.8344	0.72	11.7896	-1.98271
272	Cassou	7	C65	Shrubland	Detarium microcarpum	3.6	6.36943	0.78	11.6331	-2.12003				282	Kou	4	2	K32	Cropland	Vitellaria paradoxa	8.5	24.8408	0.72	11.7896	-1.98271
273	Cassou	7	C65	Shrubland	Terminalia laxiflora	5.9	20.8917	0.71	11.6331	-2.12003				283	Kou	4	2	K32	Cropland	Vitellaria paradoxa	8.7	25.1592	0.72	11.7896	-1.98271
274	Cassou	7	C65	Shrubland	Combretum glutinosum	4.8	12.7389	0.9	11.6331	-2.12003				284	Kou	4	2	K32	Cropland	Vitellaria paradoxa	8.5	25.7962	0.72	11.7896	-1.98271
275	Cassou	7	C65	Shrubland	Terminalia laxiflora	3.8	7.64331	0.71	11.6331	-2.12003				285	Kou	4	2	K32	Cropland	Vitellaria paradoxa	8.6	27.0701	0.72	11.7896	-1.98271
276	Cassou	7	C65	Shrubland	Detarium microcarpum	4.4	9.55414	0.78	11.6331	-2.12003				286	Kou	4	3	K33	Cropland	Vitellaria paradoxa	8.7	30.5732	0.72	11.7798	-1.98713
277	Cassou	7	C66	Shrubland	Terminalia laxiflora	4.6	5.41401	0.71	11.6319	-2.11581				287	Kou	4	3	K33	Cropland	Vitellaria paradoxa	10.6	26.1146	0.72	11.7798	-1.98713
278	Cassou	7	C66	Shrubland	Piliostigma thonningii	4.2	7.32484	0.61	11.6319	-2.11581				288	Kou	4	3	K33	Cropland	Vitellaria paradoxa	3.1	6.05096	0.72	11.7798	-1.98713
279	Cassou	7	C66	Shrubland	Vitellaria paradoxa	4.25	6.36943	0.72	11.6319	-2.11581				289	Kou	4	3	K33	Cropland	Pericopsis laxiflora	4	8.28025	0.93	11.7798	-1.98713
280	Cassou	7	C66	Shrubland	Crossopteryx febrifuga	3.7	14.3312	0.702	11.6319	-2.11581				290	Kou	4	3	K33	Cropland	Terminalia avicennioides	4.8	8.28025	0.71	11.7798	-1.98713
281	Cassou	7	C66	Shrubland	Piliostigma thonningii	3.65	30.2548	0.61	11.6319	-2.11581				291	Kou	4	3	K33	Cropland	Piliostigma thonningii	3.25	12.7389	0.61	11.7798	-1.98713
282	Cassou	7	C66	Shrubland	Acacia dudgeonii	4.3	7.32484	0.65	11.6319	-2.11581				292	Kou	4	3	K33	Cropland	Vitellaria paradoxa	7.4	18.7898	0.72	11.7798	-1.98713
283	Cassou	7	C66	Shrubland	Vitellaria paradoxa	4.3	5.73248	0.72	11.6319	-2.11581				293	Kou	4	3	K33	Cropland	Pericopsis laxiflora	7	28.6624	0.93	11.7798	-1.98713
284	Cassou	7	C66	Shrubland	Crossopteryx febrifuga	5.2	11.1465	0.702	11.6319	-2.11581				294	Kou	4	3	K33	Cropland	Terminalia avicennioides	7	28.6624	0.71	11.7798	-1.98713
285	Cassou	7	C66	Shrubland	Terminalia laxiflora	4	22.293	0.71	11.6319	-2.11581				295	Kou	4	4	K34	Cropland	Piliostigma thonningii	9.9	43.949	0.61	11.7814	-1.98436
286	Cassou	7	C66	Shrubland	Entada africana	4	8.59873	0.53	11.6319	-2.11581				296	Kou	4	4	K34	Cropland	Terminalia avicennioides	9.9	43.949	0.71	11.7814	-1.98436
287	Cassou	7	C66	Shrubland	Vitellaria paradoxa	5.35	8.28025	0.72	11.6319	-2.11581				297	Kou	4	4	K34	Cropland	Acacia dudgeonii	4.6	5.2	0.65	11.7814	-1.98436
288	Cassou	7	C66	Shrubland	Piliostigma thonningii	6.35	5	0.61	11.6319	-2.11581				298	Kou	4	4	K34	Cropland	Burkea africana	3	13.0573	0.689	11.7814	-1.98436
289	Cassou	7	C67	Shrubland	Dichrostachys cinerea	4	14.3312	0.99	11.6328	-2.11379				299	Kou	4	4	K34	Cropland	Vitellaria paradoxa	8.4	19.4268	0.72	11.7814	-1.98436
290	Cassou	7	C67	Shrubland	Acacia macrostachya	4.35	7.96178	0.65	11.6328	-2.11379				300	Kou	4	4	K34	Cropland	Vitellaria paradoxa	7.8	35.9873	0.72	11.7814	-1.98436
291	Cassou	7	C67	Shrubland	Entada africana	4.1	9.55414	0.53	11.6328	-2.11379				301	Kou	4	4	K34	Cropland	Terminalia avicennioides	9.7	32.4841	0.71	11.7814	-1.98436
292	Cassou	7	C67	Shrubland	Terminalia laxiflora	5	6.36943	0.71	11.6328	-2.11379				302	Kou	4	4	K34	Cropland	Burkea africana	11.2	30.5732	0.689	11.7814	-1.98436
293	Cassou	7	C67	Shrubland	Piliostigma thonningii	4.7	23.8854	0.61	11.6328	-2.11379				303	Kou	4	4	K34	Cropland	Bombax costatum	11.2	30.5732	0.35	11.7814	-1.98436
294	Cassou	7	C67	Shrubland	Acacia sieberiana	4.3	7.00637	0.65	11.6328	-2.11379				304	Kou	4	5	K34	Cropland	Crossopteryx febrifuga	10.7	51.5924	0.702	11.783	-1.98351
295	Cassou	7	C67	Shrubland	Acacia sieberiana	4.5	14.3312	0.65	11.6328	-2.11379				305	Kou	4	5	K34	Cropland	Vitellaria paradoxa	10.7	41.5924	0.72	11.783	-1.98351
296	Cassou	7	C67	Shrubland	Piliostigma thonningii	3.85	7.96178	0.61	11.6328	-2.11379				306	Kou	4	5	K35	Forest	Acacia macrostachya	5.7	10.4	0.65	11.783	-1.98351
297	Cassou	7	C67	Shrubland	Vitellaria paradoxa	4.9	38.2166	0.72	11.6328	-2.11379				307	Kou	4	5	K35	Forest	Burkea africana	5.85	10.4	0.689	11.783	-1.98351
298	Cassou	7	C67	Shrubland	Combretum molle	6.25	14.9682	0.758	11.6328	-2.11379				308	Kou	4	5	K35	Forest	Anogeissus leiocarpa	7.05	10.4	0.73	11.783	-1.98351
299	Cassou	7	C67	Shrubland	Piliostigma thonningii	6.8	23.949	0.61	11.6328	-2.11379				309	Kou	4	5	K35	Forest	Bridelia ferruginea	5.55	10.4	0.81	11.783	-1.98351
300	Cassou	7	C67	Shrubland	Terminalia laxiflora	6.1	7.64331	0.71	11.6328	-2.11379				310	Kou	4	5	K35	Forest	Parkia biglobosa	7.2	10.4	0.52521	11.783	-1.98351
301	Cassou	7	C68	Shrubland	Isoberlinia doka	4.8	14.3312	0.585	11.6257	-2.11895				311	Kou	4	5	K35	Forest	Combretum fragrans	7.2	11.465	0.64	11.783	-1.98351
302	Cassou	7	C68	Shrubland	Burkea africana	3.95	7.00637	0.689	11.6257	-2.11895				312	Kou	4	5	K35	Forest	Crossopteryx febrifuga	6.45	15.2866	0.702	11.783	-1.98351
303	Cassou	7	C68	Shrubland	Lannea velutina	4.2	14.0127	0.456	11.6257	-2.11895				313	Kou	4	5	K35	Forest	Anogeissus leiocarpa	6.375	20.3822	0.73	11.7893	-1.98333
304	Cassou	7	C68	Shrubland	Lannea acida	4.3	13.6943	0.456	11.6257	-2.11895				314	Kou	4	5	K35	Forest	Anogeissus leiocarpa	13.2	40.1274	0.73	11.7893	-1.98333
305	Cassou	7	C68	Shrubland	Xeroderris stulhmanii	5.9	9.55414	0.633	11.6257	-2.11895				315	Kou	4	6	K36	Cropland	Lonchocarpus laxiflorus	5.6	27.0701	0.75	11.7893	-1.98333
306	Cassou	7	C68	Shrubland	Crossopteryx febrifuga	4.2	5.09554	0.702	11.6257	-2.11895				316	Kou	4	6	K36	Cropland	Vitellaria paradoxa	7.1	23.2484	0.72	11.7893	-1.98333
307	Cassou	7	C68	Shrubland	Pteleosis suberosa	3.95	7.32484	0.662855	11.6257	-2.11895				317	Kou	4	6	K36	Cropland	Crossopteryx febrifuga	7	25.4777	0.702	11.7893	-1.98333
308	Cassou	7	C68	Shrubland	Combretum nigricans	5.9	10.1911	0.9	11.6257	-2.11895				318	Kou	4	6	K36	Cropland	Vitellaria paradoxa	7.9	24.8408	0.72	11.7893	-1.98333
309	Cassou	7	C68	Shrubland	Detarium microcarpum	4	9.55414	0.78	11.6257	-2.11895				319	Kou	4	6	K36	Cropland	Vitellaria paradoxa	9.7	23.2484	0.72	11.7893	-1.98333
310	Cassou	7	C68	Shrubland	Combretum nigricans	3.7	5.73248	0.9	11.6257	-2.11895				320	Kou	4	6	K36	Cropland	Vitellaria paradoxa	7.9	28.6624	0.72	11.7893	-1.98333
311	Cassou	7	C68	Shrubland	Piliostigma thonningii	6.5	13.3758	0.61	11.6257	-2.11895				321	Kou	4	6	K36	Cropland	Vitellaria paradoxa	8.4	27.0701	0.72	11.7893	-1.98333
312	Cassou	7	C68	Shrubland	Lannea acida	6.5	11.465	0.456	11.6257	-2.11895				322	Kou	4	7	K37	Cropland	Vitellaria paradoxa	8.1	32.4841	0.72	11.7829	-1.98648
313	Cassou	7	C69	Shrubland	Combretum molle	4.7	6.36943	0.758	11.6276	-2.11611				323	Kou	4	7	K37	Cropland	Vitellaria paradoxa	6.5	7.00637	0.72	11.7829	-1.98648
314	Cassou	7	C69	Shrubland	Lannea acida	3.3	21.3376	0.456	11.6276	-2.11611				324	Kou	4	7	K37	Cropland	Vitellaria paradoxa	8.7	22.6115	0.72	11.7829	-1.98648
315	Cassou	7	C69	Shrubland	Acacia dudgeonii	5	13.4395	0.65	11.6276	-2.11611				325	Kou	4	7	K37	Cropland	Vitellaria paradoxa	8.7	22.6115	0.72	11.7829	-1.98648
316	Cassou	7	C69	Shrubland	Isoberlinia doka	6.5	21.8471	0.585	11.6276	-2.11611				326	Kou	4	7	K37	Cropland	Vitellaria paradoxa	8.6	24.8408	0.72	11.7829	-1.98648
317	Cassou	7	C69	Shrubland	Ficus platiphyla	6.7	12.1019	0.54	11.6276	-2.11611				327	Kou	4	7	K37	Cropland	Vitellaria paradoxa	8.6	24.8408	0.72	11.7829	-1.98648
318	Cassou	7	C69	Shrubland	Pericopsis laxiflora	6.8	18.1529	0.93	11.6276	-2.11611				328	Kou	4	7	K37	Cropland	Azadirachta indica	8.2	27.3885	0.62	11.7829	-1.98648
319	Cassou	7	C69	Shrubland	Isoberlinia doka	4.2	10.1911	0.585	11.6276	-2.11611				329	Kou	4	7	K37	Cropland	Sterculia setigera	8.7	26.1146	0.528	11.7829	-1.98648
320	Cassou	7	C69	Shrubland	Combretum molle	4.9	7.32484	0.758	11.6276	-2.11611				330	Kou	4	7	K37	Cropland	Vitellaria paradoxa	12.5	31.8471	0.72	11.7829	-1.98648
321	Cassou	7	C69	Shrubland	Terminalia laxiflora	5	24.2038	0.71	11.6276	-2.11611				331	Kou	4	8	K38	Cropland	Vitellaria paradoxa	11.5	49.6815	0.72	11.7855	-1.98534
322	Cassou	7	C69	Shrubland	Detarium microcarpum	5.5	11.7834	0.78	11.6276	-2.11611				332	Kou	4	8	K38	Cropland	Lannea microcarpa	3.32	5.2	0.51	11.7855	-1.98534
323	Cassou	7	C69	Shrubland	Isoberlinia doka	6.2	14.3312	0.585	11.6276	-2.11611				333	Kou	4	8	K38	Cropland	Vitellaria paradoxa	7.9	20.0637	0.72	11.7855	-1.98534
324	Cassou	7	C69	Shrubland	Lannea acida	6.5	24.3949	0.456	11.6276	-2.11611				334	Kou	4	8	K38	Cropland	Terminalia avicennioides	7.2	22.9299	0.71	11.7855	-1.98534
325	Cassou	7	C70	Shrubland	Anogeissus leiocarpa	4	7.00637	0.73	11.6295	-2.11969				335	Kou	4	8	K38	Cropland	Piliostigma thonningii	7.2	22.9299	0.61	11.7855	-1.98534
326	Cassou	7	C70	Shrubland	Tamarindus indica	5	8.9172	0.93	11.6295	-2.11969				336	Kou	4	8	K38	Cropland	Vitellaria paradoxa	9.55	28.6624	0.72	11.7855	-1.98534
327	Cassou	7	C70	Shrubland	Bombax costatum	5	13.3758	0.35	11.6295	-2.11969				337	Kou	4	8	K38	Cropland	Tamarindus indica	12.3	10.4	0.93	11.7855	-1.98534
328	Cassou	7	C70	Shrubland	Anogeissus leiocarpa	5	13.3758	0.73	11.6295	-2.11969				338	Kou	4	8	K38	Cropland	Vitellaria paradoxa	6.15	11.465	0.72	11.7855	-1.98534
329	Cassou	7	C70	Shrubland	Prosopis africana	5.2	11.7834	0.881	11.6295	-2.11969				339	Kou	4	8	K38	Cropland	Vitellaria paradoxa	11.7	33.4395	0.72	11.7855	-1.98534
330	Cassou	7	C70	Shrubland	Cassia singuana	4.2	7.00637	0.72	11.6295	-2.11969				340	Kou	4	9	K39	Woodland	Strychnos innocua	5.45	23.3121	0.87	11.7824	-1.98135
331	Cassou	7	C70	Shrubland	Anogeissus leiocarpa	5.5	16.5605	0.73	11.6295	-2.11969				341	Kou	4	9	K39	Woodland	Vitellaria paradoxa	10.5	31.5924	0.72	11.7824	-1.98135
332	Cassou	7	C70	Shrubland	Bombax costatum	5	17.707	0.35	11.6295	-2.11969				342	Kou	4	9	K39	Woodland	Vitellaria paradoxa	8.55	44.3312	0.72	11.7824	-1.98135
351	Cassou	8	C74	Shrubland	Terminalia avicinnoides	3.7	16.5605	0.71	11.6593	-2.11424				343	Kou	4	9	K39	Woodland	Vitellaria paradoxa	10.9	41.4076	0.72	11.7824	-1.98135
352	Cassou	8	C74	Shrubland	Piliostigma thonningii	4.3	16.5605	0.61	11.6593	-2.11424				344	Kou	4	9	K39	Woodland	Anacardium occidentale	12.3	53.5032	0.431	11.7824	-1.98135
353	Cassou	8	C74	Shrubland	Vitellaria paradoxa	4.25	8.9172	0.72	11.6593	-2.11424				345	Kou	4	9	K39	Woodland	Vitellaria paradoxa	12.25	40.9554	0.72	11.7824	-1.98135
354	Cassou	8	C74	Shrubland	Combretum glutinosum	4	9.23567	0.9	11.6593	-2.11424				346	Kou	4	9	K39	Woodland	Bombax costatum	6	22.9299	0.35	11.7824	-1.98135
355	Cassou	8	C74	Shrubland	Daniella oliveri	4.5	22.293	0.504	11.6593	-2.11424				347	Kou	4	9	K39	Woodland	Vitellaria paradoxa	8	28.6624	0.72	11.7824	-1.98135
356	Cassou	8	C74	Shrubland	Terminalia laxiflora	5.6	12.4013	0.71	11.6593	-2.11424				348	Kou	4	9	K39	Woodland	Vitellaria paradoxa	10.3	25.4777	0.72	11.7824	-1.98135
357	Cassou	8	C74	Shrubland	Vitellaria paradoxa	5	7.96178	0.72	11.6593	-2.11424				349	Kou	4	10	K40	Shrubland	Vitellaria paradoxa	4.5	12.4841	0.72	11.7824	-1.98521
358	Cassou	8	C74	Shrubland	Piliostigma thonningii	5.4	10.1911	0.61	11.6593	-2.11424				350	Kou	4	10	K40	Shrubland	Parkia biglobosa	3.86	16.5605	0.52521	11.7824	-1.98521
359	Cassou	8	C74	Shrubland	Terminalia avicinnoides	3.5	7.00637	0.71	11.6593	-2.11424				351	Kou	4	10	K40	Shrubland	Burkea africana	5	10.4713	0.689	11.7824	-1.98521
360	Cassou	8	C74	Shrubland	Terminalia laxiflora	5	15.4777	0.71	11.6593	-2.11424				352	Kou	4	10	K40	Shrubland	Vitellaria paradoxa	5.8	9.33758	0.72	11.7824	-1.98521
361	Cassou	8	C74	Shrubland	Piliostigma thonningii	4.5	9.55414	0.61	11.6593	-2.11424				353	Kou	4	10	K40	Shrubland	Vitellaria paradoxa	6.2	22.293	0.72	11.7824	-1.98521
362	Cassou	8	C74	Shrubland	Piliostigma thonningii	5.3	12.1019	0.61	11.6593	-2.11424				354	Kou	4	10	K40	Shrubland	Vitellaria paradoxa	3.2	10.2548	0.72	11.7824	-1.98521
363	Cassou	8	C75	Shrubland	Sterculia setigera	5	20.2548	0.528	11.6554	-2.11421				355	Kou	4	10	K40	Shrubland	Bombax costatum	4.1	10.6369	0.35	11.7824	-1.98521
364	Cassou	8	C75	Shrubland	Combretum glutinosum	3.45	14.3312	0.9	11.6554	-2.11421				356	Kou	4	10	K40	Shrubland	Anogeissus leiocarpa	5.7	10.4	0.73	11.7824	-1.98521
365	Cassou	8	C75	Shrubland	Lannea microcarpa	4.7	14.6497	0.51	11.6554	-2.11421				357	Kou	4	10	K40	Shrubland	Feretia apodenthera	6.3	10.3822	0.824	11.7824	-1.98521
366	Cassou	8	C75	Shrubland	Lannea acida	4.5	20.2548	0.456	11.6554	-2.11421				358	Kou	5	1	K41	Forest	Piliostigma thonningii	10.05	25.4777	0.61	11.7092	-1.96435
367	Cassou	8	C75	Shrubland	Detarium microcarpum	3.8	8.59873	0.78	11.6554	-2.11421				359	Kou	5	1	K41	Forest	Swartzia madagascarensis	11.55	25.4777	0.9	11.7092	-1.96435
368	Cassou	8	C75	Shrubland	Balanites aegyptiaca	4.8	8.9172	0.663	11.6554	-2.11421				360	Kou	5	1	K41	Forest	Swartzia madagascarensis	6.25	27.3885	0.9	11.7092	-1.96435
369	Cassou	8	C75	Shrubland	Terminalia laxiflora	3.9	19.1083	0.71	11.6554	-2.11421				361	Kou	5	1	K41	Forest	Piliostigma thonningii	13.8	25.4777	0.61	11.7092	-1.96435
370	Cassou	8	C75	Shrubland	Combretum molle	3.75	7.32484	0.758	11.6554	-2.11421				362	Kou	5	1	K41	Forest	Acacia gourmaensis	16.35	30.5732	0.65	11.7092	-1.96435
371	Cassou	8	C75	Shrubland	Vitellaria paradoxa	6.4	34.0764	0.72	11.6554	-2.11421				363	Kou	5	1	K41	Forest	Terminalia avicennioides	3.1	6.36943	0.71	11.7092	-1.96435
372	Cassou	8	C75	Shrubland	Detarium microcarpum	4.95	9.55414	0.78	11.6554	-2.11421				364	Kou	5	1	K41	Forest	Burkea africana	3.1	6.36943	0.689	11.7092	-1.96435
373	Cassou	8	C75	Shrubland	Terminalia laxiflora	3.55	8.9172	0.71	11.6554	-2.11421				365	Kou	5	1	K41	Forest	Terminalia avicennioides	4.3	15.9236	0.71	11.7092	-1.96435
374	Cassou	8	C75	Shrubland	Acacia macrostachya	4.4	11.1465	0.65	11.6554	-2.11421				366	Kou	5	1	K41	Forest	Burkea africana	4.3	15.9236	0.689	11.7092	-1.96435
455	Cassou	10	C92	Shrubland	Terminalia macroptera	5	5.73248	0.71	11.6059	-2.09284				367	Kou	5	2	K42	Cropland	Pericopsis laxiflora	7.4	23.8854	0.93	11.7109	-1.96219
456	Cassou	10	C92	Shrubland	Terminalia laxiflora	5.95	8.9172	0.71	11.6059	-2.09284				368	Kou	5	2	K42	Cropland	Pericopsis laxiflora	7.4	23.8854	0.93	11.7109	-1.96219
457	Cassou	10	C92	Shrubland	Vitellaria paradoxa	5	23.4395	0.72	11.6059	-2.09284				369	Kou	5	2	K42	Cropland	Pericopsis laxiflora	8.9	24.8408	0.93	11.7109	-1.96219
458	Cassou	10	C92	Shrubland	Lannea acida	4.5	5.73248	0.456	11.6059	-2.09284				370	Kou	5	2	K42	Cropland	Vitellaria paradoxa	8.97	24.8408	0.72	11.7109	-1.96219
459	Cassou	10	C92	Shrubland	Piliostigma thonningii	5.6	9.23567	0.61	11.6059	-2.09284				371	Kou	5	2	K42	Cropland	Combretum glutinosum	3.2	5.2	0.9	11.7109	-1.96219
460	Cassou	10	C92	Shrubland	Combretum molle	5.9	21.3376	0.758	11.6059	-2.09284				372	Kou	5	2	K42	Cropland	Anogeissus leiocarpa	4	5.2	0.73	11.7109	-1.96219
461	Cassou	10	C92	Shrubland	Terminalia macroptera	5.5	14.3312	0.71	11.6059	-2.09284				373	Kou	5	2	K42	Cropland	Acacia dudgeonii	3.3	6.36943	0.65	11.7109	-1.96219
462	Cassou	10	C92	Shrubland	Pterocarpus erinaceus	6	18.7898	0.74	11.6059	-2.09284				374	Kou	5	2	K42	Cropland	Acacia dudgeonii	4.3	9.23567	0.65	11.7109	-1.96219
463	Cassou	10	C92	Shrubland	Vitellaria paradoxa	5.5	27.0701	0.72	11.6059	-2.09284				375	Kou	5	2	K42	Cropland	Acacia macrostachya	5.7	7.00637	0.65	11.7109	-1.96219
464	Cassou	10	C93	Shrubland	Vitellaria paradoxa	5.8	20.2548	0.72	11.6109	-2.09443				376	Kou	5	3	K43	Shrubland	Entada africana	5.6	7.32484	0.53	11.7092	-1.96535
465	Cassou	10	C93	Shrubland	Lannea acida	4.15	11.1465	0.456	11.6109	-2.09443				377	Kou	5	3	K43	Shrubland	Entada africana	4.68	9.23567	0.53	11.7092	-1.96535
466	Cassou	10	C93	Shrubland	Entada africana	3.9	6.6879	0.53	11.6109	-2.09443				378	Kou	5	3	K43	Shrubland	Acacia dudgeonii	4.6	9.55414	0.65	11.7092	-1.96535
467	Cassou	10	C93	Shrubland	Piliostigma thonningii	5	6.6879	0.61	11.6109	-2.09443				379	Kou	5	3	K43	Shrubland	Combretum glutinosum	5.7	14.6497	0.9	11.7092	-1.96535
468	Cassou	10	C93	Shrubland	Detarium microcarpum	4.1	6.6879	0.78	11.6109	-2.09443				380	Kou	5	3	K43	Shrubland	Lannea acida	6.6	5.2	0.456	11.7092	-1.96535
469	Cassou	10	C93	Shrubland	Maytenus senegalensis	4.9	15.9236	0.71	11.6109	-2.09443				381	Kou	5	3	K43	Shrubland	Vitellaria paradoxa	6.2	15.1592	0.72	11.7092	-1.96535
470	Cassou	10	C93	Shrubland	Anogeissus leiocarpa	5	26.6242	0.73	11.6109	-2.09443				382	Kou	5	3	K43	Shrubland	Vitellaria paradoxa	6.2	15.1592	0.72	11.7092	-1.96535
471	Cassou	10	C93	Shrubland	Vitellaria paradoxa	5	6.05096	0.72	11.6109	-2.09443				383	Kou	5	3	K43	Shrubland	Lannea acida	6.6	9.29936	0.456	11.7092	-1.96535
472	Cassou	10	C93	Shrubland	Crossopteryx febrifuga	4	19.8917	0.702	11.6109	-2.09443				384	Kou	5	3	K43	Shrubland	Vitellaria paradoxa	6.6	22.9299	0.72	11.7092	-1.96535
473	Cassou	10	C93	Shrubland	Vitellaria paradoxa	5.1	27.0701	0.72	11.6109	-2.09443				385	Kou	5	4	K44	Cropland	Vitellaria paradoxa	6.7	29.9363	0.72	11.7123	-1.9672
474	Cassou	10	C93	Shrubland	Anogeissus leiocarpa	4.25	13.3758	0.73	11.6109	-2.09443				386	Kou	5	4	K44	Cropland	Vitellaria paradoxa	8.6	23.8854	0.72	11.7123	-1.9672
475	Cassou	10	C93	Shrubland	Maytenus senegalensis	4	7.96178	0.71	11.6109	-2.09443				387	Kou	5	4	K44	Cropland	Vitellaria paradoxa	7	32.8025	0.72	11.7123	-1.9672
488	Cassou	10	C95	Shrubland	Detarium microcarpum	5	11.1465	0.78	11.6065	-2.0915				388	Kou	5	4	K44	Cropland	Vitellaria paradoxa	8.8	27.0701	0.72	11.7123	-1.9672
489	Cassou	10	C95	Shrubland	Entada africana	4.1	8.9172	0.53	11.6065	-2.0915				389	Kou	5	4	K44	Cropland	Acacia macrostachya	4.575	10.4	0.65	11.7123	-1.9672
490	Cassou	10	C96	Shrubland	Detarium microcarpum	4.2	9.23567	0.78	11.6072	-2.09316				390	Kou	5	4	K44	Cropland	Combretum fragrans	5.1	10.4	0.64	11.7123	-1.9672
491	Cassou	10	C96	Shrubland	Entada africana	4.2	15.9236	0.53	11.6072	-2.09316				391	Kou	5	4	K44	Cropland	Acacia macrostachya	5.1	10.4	0.65	11.7123	-1.9672
492	Cassou	10	C96	Shrubland	Strythnos spinosa	4.5	10.828	0.646	11.6072	-2.09316				392	Kou	5	4	K44	Cropland	Acacia macrostachya	4.95	10.4	0.65	11.7123	-1.9672
493	Cassou	10	C96	Shrubland	Sterculia setigera	4.1	8.9172	0.528	11.6072	-2.09316				393	Kou	5	4	K44	Cropland	Acacia macrostachya	4.8	15.9236	0.65	11.7123	-1.9672
494	Cassou	10	C96	Shrubland	Combretum molle	3.7	28.6624	0.758	11.6072	-2.09316				394	Kou	5	5	K45	Forest	Anogeissus leiocarpa	10.2	20.3822	0.73	11.7111	-1.96479
495	Cassou	10	C96	Shrubland	Lannea microcarpa	5.2	9.23567	0.51	11.6072	-2.09316				395	Kou	5	5	K45	Forest	Acacia macrostachya	12.45	40.1274	0.65	11.7111	-1.96479
496	Cassou	10	C96	Shrubland	Detarium microcarpum	3.9	7.96178	0.78	11.6072	-2.09316				396	Kou	5	5	K45	Forest	Anogeissus leiocarpa	15.3	38.2166	0.73	11.7111	-1.96479
497	Cassou	10	C97	Shrubland	Combretum glutinosum	3.9	8.9172	0.9	11.6047	-2.09063				397	Kou	5	5	K45	Forest	Anogeissus leiocarpa	16.8	40.1274	0.73	11.7111	-1.96479
498	Cassou	10	C97	Shrubland	Acacia macrostachya	3.9	28.6624	0.65	11.6047	-2.09063				398	Kou	5	5	K45	Forest	Vitellaria paradoxa	6	26.4331	0.72	11.7111	-1.96479
499	Cassou	10	C97	Shrubland	Pterocarpus erinaceus	5	22.1656	0.74	11.6047	-2.09063				399	Kou	5	5	K45	Forest	Vitellaria paradoxa	7	22.9299	0.72	11.7111	-1.96479
500	Cassou	10	C97	Shrubland	Detarium microcarpum	3.8	10.5096	0.78	11.6047	-2.09063				400	Kou	5	5	K45	Forest	Sterculia setigera	7	22.9299	0.528	11.7111	-1.96479
501	Cassou	10	C97	Shrubland	Acacia macrostachya	4	15.7643	0.65	11.6047	-2.09063				401	Kou	5	5	K45	Forest	Vitellaria paradoxa	7.2	23.2484	0.72	11.7111	-1.96479
502	Cassou	10	C97	Shrubland	Pterocarpus erinaceus	4	11.4013	0.74	11.6047	-2.09063				402	Kou	5	5	K45	Forest	Sterculia setigera	7.2	23.2484	0.528	11.7111	-1.96479
503	Cassou	10	C98	Shrubland	Lannea acida	5.35	22.8025	0.456	11.613	-2.08825				403	Kou	5	6	K46	Cropland	Sterculia setigera	7.2	32.4841	0.528	11.7146	-1.96526
504	Cassou	10	C98	Shrubland	Vitellaria paradoxa	4.75	12.7389	0.72	11.613	-2.08825				404	Kou	5	6	K46	Cropland	Vitellaria paradoxa	7.2	32.4841	0.72	11.7146	-1.96526
505	Cassou	10	C98	Shrubland	Burkea africana	5	28.2166	0.689	11.613	-2.08825				405	Kou	5	6	K46	Cropland	Vitellaria paradoxa	7.2	32.4841	0.72	11.7146	-1.96526
506	Cassou	10	C98	Shrubland	Combretum molle	5	13.8854	0.758	11.613	-2.08825				406	Kou	5	6	K46	Cropland	Vitellaria paradoxa	8.6	29.9363	0.72	11.7146	-1.96526
507	Cassou	10	C98	Shrubland	Vitellaria paradoxa	4.4	10.1911	0.72	11.613	-2.08825				407	Kou	5	6	K46	Cropland	Lannea microcarpa	4.5	6.36943	0.51	11.7146	-1.96526
508	Cassou	10	C98	Shrubland	Detarium microcarpum	4.8	10.1911	0.78	11.613	-2.08825				408	Kou	5	6	K46	Cropland	Vitellaria paradoxa	4.7	23.5669	0.72	11.7146	-1.96526
509	Cassou	10	C98	Shrubland	Sterculia setigera	4.2	19.1083	0.528	11.613	-2.08825				409	Kou	5	6	K46	Cropland	Vitellaria paradoxa	4.7	23.5669	0.72	11.7146	-1.96526
510	Cassou	10	C98	Shrubland	Lannea microcarpa	5.4	14.3312	0.51	11.613	-2.08825				410	Kou	5	6	K46	Cropland	Anogeissus leiocarpa	4.5	27.0701	0.73	11.7146	-1.96526
511	Cassou	10	C98	Shrubland	Lannea acida	6.5	11.1465	0.456	11.613	-2.08825				411	Kou	5	6	K46	Cropland	Lannea microcarpa	4.5	27.0701	0.51	11.7146	-1.96526
512	Cassou	10	C98	Shrubland	Crossopteryx febrifuga	5	7.64331	0.702	11.613	-2.08825				412	Kou	5	7	K47	Cropland	Vitellaria paradoxa	6	24.8408	0.72	11.7142	-1.96108
513	Cassou	10	C98	Shrubland	Detarium microcarpum	3.8	31.2102	0.78	11.613	-2.08825				413	Kou	5	7	K47	Cropland	Vitellaria paradoxa	6	24.8408	0.72	11.7142	-1.96108
514	Cassou	10	C99	Shrubland	Detarium microcarpum	5	25.4777	0.78	11.6035	-2.09234				414	Kou	5	7	K47	Cropland	Lannea microcarpa	6.1	34.0764	0.51	11.7142	-1.96108
515	Cassou	10	C99	Shrubland	Lannea acida	4.5	7.96178	0.456	11.6035	-2.09234				415	Kou	5	7	K47	Cropland	Vitellaria paradoxa	7.6	30.5732	0.72	11.7142	-1.96108
516	Cassou	10	C99	Shrubland	Detarium microcarpum	4.1	5	0.78	11.6035	-2.09234				416	Kou	5	7	K47	Cropland	Vitellaria paradoxa	5.5	16.879	0.72	11.7142	-1.96108
517	Cassou	10	C100	Shrubland	Detarium microcarpum	4	16.5605	0.78	11.6082	-2.08748				417	Kou	5	7	K47	Cropland	Vitellaria paradoxa	5.6	22.293	0.72	11.7142	-1.96108
518	Cassou	10	C100	Shrubland	Acacia macrostachya	5	13.8854	0.65	11.6082	-2.08748				418	Kou	5	7	K47	Cropland	Vitellaria paradoxa	5.7	34.3949	0.72	11.7142	-1.96108
519	Cassou	10	C100	Shrubland	Detarium microcarpum	3.4	7.32484	0.78	11.6082	-2.08748				419	Kou	5	7	K47	Cropland	Detarium microcarpum	7.9	27.0701	0.78	11.7142	-1.96108
520	Cassou	10	C100	Shrubland	Pteleosis suberosa	5	11.2166	0.662855	11.6082	-2.08748				420	Kou	5	7	K47	Cropland	Vitellaria paradoxa	7.9	27.0701	0.72	11.7142	-1.96108
521	Cassou	10	C100	Shrubland	Lannea acida	4.1	15.6051	0.456	11.6082	-2.08748				421	Kou	5	8	K48	Cropland	Vitellaria paradoxa	6.8	32.8025	0.72	11.7098	-1.96596
522	Cassou	10	C100	Shrubland	Parkia biglobosa	4.2	15.9236	0.52521	11.6082	-2.08748				422	Kou	5	8	K48	Cropland	Vitellaria paradoxa	7.6	35.0318	0.72	11.7098	-1.96596
523	Cassou	10	C100	Shrubland	Detarium microcarpum	4	27.707	0.78	11.6082	-2.08748				423	Kou	5	8	K48	Cropland	Vitellaria paradoxa	8	34.0764	0.72	11.7098	-1.96596
524	Cassou	10	C100	Shrubland	Acacia dudgeonii	3.6	5.41401	0.65	11.6082	-2.08748				424	Kou	5	8	K48	Cropland	Sterculia setigera	7.8	40.4459	0.528	11.7098	-1.96596
525	Cassou	10	C100	Shrubland	Ficus sur	3.9	12.7389	0.54	11.6082	-2.08748				425	Kou	5	8	K48	Cropland	Terminalia laxiflora	3.6	9.55414	0.71	11.7098	-1.96596
526	Cassou	10	C100	Shrubland	Detarium microcarpum	4.1	11.1465	0.78	11.6082	-2.08748				426	Kou	5	8	K48	Cropland	Terminalia laxiflora	5.7	17.8344	0.71	11.7098	-1.96596
527	Cassou	10	C100	Shrubland	Hymenocardia acida	3.3	6.05096	0.702	11.6082	-2.08748				427	Kou	5	8	K48	Cropland	Terminalia laxiflora	6.7	19.1083	0.71	11.7098	-1.96596
528	Cassou	11	C101	Shrubland	Detarium microcarpum	4.1	15.9236	0.78	11.643	-2.0907				428	Kou	5	8	K48	Cropland	Maytenus senegalensis	5.8	22.293	0.71	11.7098	-1.96596
529	Cassou	11	C101	Shrubland	Trichilia emetica	3.7	6.05096	0.498	11.643	-2.0907				429	Kou	5	8	K48	Cropland	Terminalia laxiflora	6.9	19.1083	0.71	11.7098	-1.96596
530	Cassou	11	C101	Shrubland	Afzelia africana	5.1	12.7389	0.71	11.643	-2.0907				430	Kou	5	9	K49	Cropland	Terminalia laxiflora	6.5	21.6561	0.71	11.7147	-1.96954
531	Cassou	11	C101	Shrubland	Acacia macrostachya	6.5	22.293	0.65	11.643	-2.0907				431	Kou	5	9	K49	Cropland	Terminalia laxiflora	6.8	21.6561	0.71	11.7147	-1.96954
532	Cassou	11	C101	Shrubland	Detarium microcarpum	5.1	8.9172	0.78	11.643	-2.0907				432	Kou	5	9	K49	Cropland	Terminalia laxiflora	6.8	21.6561	0.71	11.7147	-1.96954
533	Cassou	11	C101	Shrubland	Combretum molle	5.5	9.55414	0.758	11.643	-2.0907				433	Kou	5	9	K49	Cropland	Terminalia laxiflora	8.1	23.2484	0.71	11.7147	-1.96954
534	Cassou	11	C101	Shrubland	Entada africana	6.9	15.9236	0.53	11.643	-2.0907				434	Kou	5	9	K49	Cropland	Acacia macrostachya	3.5	5.2	0.65	11.7147	-1.96954
535	Cassou	11	C101	Shrubland	Detarium microcarpum	5	6.05096	0.78	11.643	-2.0907				435	Kou	5	9	K49	Cropland	Acacia dudgeonii	3.4	5.41401	0.65	11.7147	-1.96954
536	Cassou	11	C101	Shrubland	Burkea africana	5.5	15.3503	0.689	11.643	-2.0907				436	Kou	5	9	K49	Cropland	Acacia macrostachya	4.3	5.2	0.65	11.7147	-1.96954
537	Cassou	11	C101	Shrubland	Crossopteryx febrifuga	4.9	15.9236	0.702	11.643	-2.0907				437	Kou	5	9	K49	Cropland	Strychnos spinosa	4.1	5.41401	0.646	11.7147	-1.96954
538	Cassou	11	C101	Shrubland	Balanites aegyptiaca	4.7	15.9236	0.663	11.643	-2.0907				438	Kou	5	9	K49	Cropland	Anogeissus leiocarpa	4.2	5.73248	0.73	11.7147	-1.96954
539	Cassou	11	C101	Shrubland	Pterocarpus erinaceus	4.6	5	0.74	11.643	-2.0907				439	Kou	5	10	K50	Cropland	Strychnos spinosa	3.2	10.1911	0.646	11.7134	-1.96904
540	Cassou	11	C102	Shrubland	Detarium microcarpum	4	7.96178	0.78	11.6369	-2.08505				440	Kou	5	10	K50	Cropland	Anogeissus leiocarpa	3.2	10.1911	0.73	11.7134	-1.96904
541	Cassou	11	C102	Shrubland	Combretum molle	3.6	5.41401	0.758	11.6369	-2.08505				441	Kou	5	10	K50	Cropland	Acacia macrostachya	4.6	8.28025	0.65	11.7134	-1.96904
542	Cassou	11	C102	Shrubland	Detarium microcarpum	4.3	7.32484	0.78	11.6369	-2.08505				442	Kou	5	10	K50	Cropland	Acacia macrostachya	4.6	8.28025	0.65	11.7134	-1.96904
543	Cassou	11	C102	Shrubland	Bombax costatum	5	27.8981	0.35	11.6369	-2.08505				443	Kou	5	10	K50	Cropland	Vitellaria paradoxa	5.7	20.7006	0.72	11.7134	-1.96904
544	Cassou	11	C102	Shrubland	Crossopteryx febrifuga	5.1	6.6879	0.702	11.6369	-2.08505				444	Kou	5	10	K50	Cropland	Vitellaria paradoxa	5.7	20.7006	0.72	11.7134	-1.96904
545	Cassou	11	C102	Shrubland	Stereospermum kunthianum	5.6	10.1911	0.603	11.6369	-2.08505				445	Kou	6	1	K51	Cropland	Vitellaria paradoxa	5.7	20.7006	0.72	11.7369	-1.96251
546	Cassou	11	C103	Shrubland	Combretum molle	5	11.1465	0.758	11.6352	-2.08804				446	Kou	6	1	K51	Cropland	Vitellaria paradoxa	7.8	16.879	0.72	11.7369	-1.96251
547	Cassou	11	C103	Shrubland	Vitellaria paradoxa	5.5	15.9236	0.72	11.6352	-2.08804				447	Kou	6	1	K51	Cropland	Vitellaria paradoxa	7.8	16.879	0.72	11.7369	-1.96251
548	Cassou	11	C103	Shrubland	Lannea acida	4.9	7.32484	0.456	11.6352	-2.08804				448	Kou	6	1	K51	Cropland	Vitellaria paradoxa	7.8	16.879	0.72	11.7369	-1.96251
549	Cassou	11	C103	Shrubland	Combretum nigricans	5.4	13.3758	0.9	11.6352	-2.08804				449	Kou	6	1	K51	Cropland	Vitellaria paradoxa	5.8	26.7516	0.72	11.7369	-1.96251
550	Cassou	11	C103	Shrubland	Lannea acida	5.2	6.36943	0.456	11.6352	-2.08804				450	Kou	6	1	K51	Cropland	Vitellaria paradoxa	7.8	34.7134	0.72	11.7369	-1.96251
551	Cassou	11	C103	Shrubland	Burkea africana	5	19.7452	0.689	11.6352	-2.08804				451	Kou	6	1	K51	Cropland	Vitellaria paradoxa	7.8	34.7134	0.72	11.7369	-1.96251
552	Cassou	11	C103	Shrubland	Vitellaria paradoxa	4.75	8.9172	0.72	11.6352	-2.08804				452	Kou	6	1	K51	Cropland	Vitellaria paradoxa	7.8	5.2	0.72	11.7369	-1.96251
553	Cassou	11	C103	Shrubland	Acacia macrostachya	5	7.32484	0.65	11.6352	-2.08804				453	Kou	6	1	K51	Cropland	Vitellaria paradoxa	6.8	23.8854	0.72	11.7369	-1.96251
554	Cassou	11	C103	Shrubland	Strythnos spinosa	5	11.1465	0.646	11.6352	-2.08804				454	Kou	6	2	K52	Cropland	Sterculia setigera	6.4	30.8917	0.528	11.7337	-1.96043
555	Cassou	11	C103	Shrubland	Vitellaria paradoxa	6.1	8.9172	0.72	11.6352	-2.08804				455	Kou	6	2	K52	Cropland	Vitellaria paradoxa	6.4	30.8917	0.72	11.7337	-1.96043
556	Cassou	11	C103	Shrubland	Detarium microcarpum	4.3	5.41401	0.78	11.6352	-2.08804				456	Kou	6	2	K52	Cropland	Tamarindus indica	7.2	27.707	0.93	11.7337	-1.96043
557	Cassou	11	C103	Shrubland	Pteleosis suberosa	4.05	11.465	0.662855	11.6352	-2.08804				457	Kou	6	2	K52	Cropland	Sterculia setigera	6.8	29.6178	0.528	11.7337	-1.96043
558	Cassou	11	C104	Shrubland	Detarium microcarpum	3.75	14.3312	0.78	11.6417	-2.08483				458	Kou	6	2	K52	Cropland	Vitellaria paradoxa	8.9	32.8025	0.72	11.7337	-1.96043
559	Cassou	11	C104	Shrubland	Combretum glutinosum	4.75	8.59873	0.9	11.6417	-2.08483				459	Kou	6	2	K52	Cropland	Vitellaria paradoxa	10.4	28.6624	0.72	11.7337	-1.96043
560	Cassou	11	C104	Shrubland	Detarium microcarpum	4.7	15.9236	0.78	11.6417	-2.08483				460	Kou	6	2	K52	Cropland	Vitellaria paradoxa	7.4	33.758	0.72	11.7337	-1.96043
561	Cassou	11	C104	Shrubland	Detarium microcarpum	4.7	20.7006	0.78	11.6417	-2.08483				461	Kou	6	2	K52	Cropland	Vitellaria paradoxa	7.1	17.5159	0.72	11.7337	-1.96043
562	Cassou	11	C104	Shrubland	Lannea acida	3.6	6.36943	0.456	11.6417	-2.08483				462	Kou	6	2	K52	Cropland	Vitellaria paradoxa	7.1	17.5159	0.72	11.7337	-1.96043
563	Cassou	11	C104	Shrubland	Pteleosis suberosa	4.9	27.0701	0.662855	11.6417	-2.08483				463	Kou	6	3	K53	Cropland	Pterocarpus erinaceus	6.7	20.3822	0.74	11.7379	-1.96579
564	Cassou	11	C104	Shrubland	Combretum glutinosum	6.3	13.3758	0.9	11.6417	-2.08483				464	Kou	6	3	K53	Cropland	Vitellaria paradoxa	7.9	27.0701	0.72	11.7379	-1.96579
565	Cassou	11	C104	Shrubland	Detarium microcarpum	3.5	6.36943	0.78	11.6417	-2.08483				465	Kou	6	3	K53	Cropland	Sterculia setigera	6.8	33.121	0.528	11.7379	-1.96579
566	Cassou	11	C104	Shrubland	Sterculia setigera	3.5	7.00637	0.528	11.6417	-2.08483				466	Kou	6	3	K53	Cropland	Pterocarpus erinaceus	7.2	31.5287	0.74	11.7379	-1.96579
567	Cassou	11	C104	Shrubland	Bombax costatum	3.8	15.2866	0.35	11.6417	-2.08483				467	Kou	6	3	K53	Cropland	Vitellaria paradoxa	7.9	30.5732	0.72	11.7379	-1.96579
568	Cassou	11	C104	Shrubland	Acacia macrostachya	4.3	7.32484	0.65	11.6417	-2.08483				468	Kou	6	3	K53	Cropland	Vitellaria paradoxa	7.9	30.5732	0.72	11.7379	-1.96579
569	Cassou	11	C105	Shrubland	Acacia macrostachya	4.2	10.1911	0.65	11.6447	-2.08521				469	Kou	6	3	K53	Cropland	Pterocarpus erinaceus	10.9	28.6624	0.74	11.7379	-1.96579
570	Cassou	11	C105	Shrubland	Vitellaria paradoxa	3.7	5	0.72	11.6447	-2.08521				470	Kou	6	3	K53	Cropland	Lannea acida	4.6	14.3312	0.456	11.7379	-1.96579
571	Cassou	11	C105	Shrubland	Lannea acida	3.65	6.36943	0.456	11.6447	-2.08521				471	Kou	6	3	K53	Cropland	Bombax costatum	4.2	17.1975	0.35	11.7379	-1.96579
572	Cassou	11	C105	Shrubland	Detarium microcarpum	3.4	6.05096	0.78	11.6447	-2.08521				472	Kou	6	4	K54	Cropland	Crossopteryx febrifuga	4.2	17.1975	0.702	11.7385	-1.96028
573	Cassou	11	C105	Shrubland	Piliostigma thonningii	3.3	11.7834	0.61	11.6447	-2.08521				473	Kou	6	4	K54	Cropland	Acacia dudgeonii	5.7	19.1083	0.65	11.7385	-1.96028
574	Cassou	11	C105	Shrubland	Detarium microcarpum	5.5	24.2038	0.78	11.6447	-2.08521				474	Kou	6	4	K54	Cropland	Bombax costatum	5.7	19.1083	0.35	11.7385	-1.96028
575	Cassou	11	C105	Shrubland	Burkea africana	5	9.55414	0.689	11.6447	-2.08521				475	Kou	6	4	K54	Cropland	Anogeissus leiocarpa	6.2	20.7006	0.73	11.7385	-1.96028
576	Cassou	11	C105	Shrubland	Terminalia laxiflora	5.2	22.9299	0.71	11.6447	-2.08521				476	Kou	6	4	K54	Cropland	Lannea acida	5.5	30.2548	0.456	11.7385	-1.96028
577	Cassou	11	C105	Shrubland	Ficus iteothylla	5	9.87261	0.54	11.6447	-2.08521				477	Kou	6	4	K54	Cropland	Bombax costatum	11.6	52.2293	0.35	11.7385	-1.96028
578	Cassou	11	C105	Shrubland	Vitellaria paradoxa	5.4	28.6624	0.72	11.6447	-2.08521				478	Kou	6	4	K54	Cropland	Crossopteryx febrifuga	11.6	22.2293	0.702	11.7385	-1.96028
579	Cassou	11	C105	Shrubland	Acacia macrostachya	6	6.05096	0.65	11.6447	-2.08521				479	Kou	6	4	K54	Cropland	Sterculia setigera	4.7	15.9236	0.528	11.7385	-1.96028
580	Cassou	11	C106	Shrubland	Pteleosis suberosa	3.75	5	0.662855	11.6439	-2.08451				480	Kou	6	4	K54	Cropland	Sterculia setigera	5	20.0637	0.528	11.7385	-1.96028
581	Cassou	11	C106	Shrubland	Detarium microcarpum	4.8	12.1019	0.78	11.6439	-2.08451				481	Kou	6	5	K55	Cropland	Lannea acida	5.6	25.4777	0.456	11.7367	-1.95913
582	Cassou	11	C106	Shrubland	Combretum molle	3.7	6.36943	0.758	11.6439	-2.08451				482	Kou	6	5	K55	Cropland	Afzelia africana	6.8	23.5669	0.71	11.7367	-1.95913
583	Cassou	11	C106	Shrubland	Sterculia setigera	6.4	6.36943	0.528	11.6439	-2.08451				483	Kou	6	5	K55	Cropland	Vitellaria paradoxa	5.8	30.8917	0.72	11.7367	-1.95913
584	Cassou	11	C106	Shrubland	Detarium microcarpum	4.3	6.36943	0.78	11.6439	-2.08451				484	Kou	6	5	K55	Cropland	Vitellaria paradoxa	5.7	32.4841	0.72	11.7367	-1.95913
585	Cassou	11	C106	Shrubland	Combretum molle	4.85	7.32484	0.758	11.6439	-2.08451				485	Kou	6	5	K55	Cropland	Vitellaria paradoxa	7.6	26.4331	0.72	11.7367	-1.95913
586	Cassou	11	C106	Shrubland	Vitex diversifolia	5.85	22.293	0.4	11.6439	-2.08451				486	Kou	6	5	K55	Cropland	Crossopteryx febrifuga	6.2	35.0318	0.702	11.7367	-1.95913
587	Cassou	11	C106	Shrubland	Combretum glutinosum	5.4	7.00637	0.9	11.6439	-2.08451				487	Kou	6	5	K55	Cropland	Vitellaria paradoxa	8	28.6624	0.72	11.7367	-1.95913
588	Cassou	11	C106	Shrubland	Entada africana	4.35	6.36943	0.53	11.6439	-2.08451				488	Kou	6	5	K55	Cropland	Grewia bicolor	4.65	10.4	0.437	11.7367	-1.95913
589	Cassou	11	C106	Shrubland	Acacia macrostachya	4.4	7.96178	0.65	11.6439	-2.08451				489	Kou	6	5	K55	Cropland	Feretia apodenthera	5.25	10.4	0.824	11.7367	-1.95913
590	Cassou	11	C106	Shrubland	Combretum molle	5	12.1019	0.758	11.6439	-2.08451				490	Kou	6	6	K56	Forest	Acacia macrostachya	5.4	10.4	0.65	11.7372	-1.95823
591	Cassou	11	C106	Shrubland	Vitellaria paradoxa	6	6.05096	0.72	11.6439	-2.08451				491	Kou	6	6	K56	Forest	Acacia macrostachya	4.8	10.4	0.65	11.7372	-1.95823
592	Cassou	11	C107	Shrubland	Crossopteryx febrifuga	3.4	8.9172	0.702	11.6422	-2.09359				492	Kou	6	6	K56	Forest	Combretum fragrans	5.4	10.4	0.64	11.7372	-1.95823
593	Cassou	11	C107	Shrubland	Vitellaria paradoxa	3.4	12.7389	0.72	11.6422	-2.09359				493	Kou	6	6	K56	Forest	Combretum molle	8.4	10.4	0.758	11.7372	-1.95823
594	Cassou	11	C107	Shrubland	Fluggea virosa	4.2	6.87898	0.66	11.6422	-2.09359				494	Kou	6	6	K56	Forest	Anogeissus leiocarpa	6.75	14.6497	0.73	11.7372	-1.95823
595	Cassou	11	C107	Shrubland	Detarium microcarpum	4.1	6.6879	0.78	11.6422	-2.09359				495	Kou	6	6	K56	Forest	Anogeissus leiocarpa	11.85	16.5605	0.73	11.7372	-1.95823
596	Cassou	11	C107	Shrubland	Terminalia laxiflora	5.8	16.5605	0.71	11.6422	-2.09359				496	Kou	6	6	K56	Forest	Anogeissus leiocarpa	13.35	29.9363	0.73	11.7372	-1.95823
597	Cassou	11	C107	Shrubland	Crossopteryx febrifuga	4.2	7.96178	0.702	11.6422	-2.09359				497	Kou	6	6	K56	Forest	Inc 1	6.8	18.4713	0.758	11.7372	-1.95823
598	Cassou	11	C107	Shrubland	Prosopis africana	3.5	5.41401	0.881	11.6422	-2.09359				498	Kou	6	6	K56	Forest	Burkea africana	5.2	27.3885	0.689	11.7372	-1.95823
599	Cassou	11	C107	Shrubland	Vitellaria paradoxa	3.65	7.00637	0.72	11.6422	-2.09359				499	Kou	6	7	K57	Cropland	Vitellaria paradoxa	5.2	27.3885	0.72	11.7334	-1.96354
600	Cassou	11	C107	Shrubland	Combretum glutinosum	5	19.3631	0.9	11.6422	-2.09359				500	Kou	6	7	K57	Cropland	Vitellaria paradoxa	6.2	23.5669	0.72	11.7334	-1.96354
601	Cassou	11	C107	Shrubland	Fluggea virosa	2.65	5.47771	0.66	11.6422	-2.09359				501	Kou	6	7	K57	Cropland	Vitellaria paradoxa	6.4	25.7962	0.72	11.7334	-1.96354
602	Cassou	11	C107	Shrubland	Prosopis africana	3.95	7.00637	0.881	11.6422	-2.09359				502	Kou	6	7	K57	Cropland	Parkia biglobosa	6.4	25.7962	0.52521	11.7334	-1.96354
603	Cassou	11	C107	Shrubland	Vitellaria paradoxa	4.4	7.96178	0.72	11.6422	-2.09359				503	Kou	6	7	K57	Cropland	Vitellaria paradoxa	9.2	38.2166	0.72	11.7334	-1.96354
616	Cassou	11	C109	Shrubland	Terminalia avicinnoides	3.9	5.09554	0.71	11.6411	-2.09321				504	Kou	6	7	K57	Cropland	Parkia biglobosa	9.2	38.2166	0.52521	11.7334	-1.96354
617	Cassou	11	C109	Shrubland	Combretum glutinosum	4.1	5.73248	0.9	11.6411	-2.09321				505	Kou	6	7	K57	Cropland	Vitellaria paradoxa	6.9	59.8726	0.72	11.7334	-1.96354
618	Cassou	11	C109	Shrubland	Burkea africana	5.1	14.9682	0.689	11.6411	-2.09321				506	Kou	6	7	K57	Cropland	Anogeissus leiocarpa	3.7	10.1911	0.73	11.7334	-1.96354
619	Cassou	11	C109	Shrubland	Entada africana	3.4	19.1083	0.53	11.6411	-2.09321				507	Kou	6	7	K57	Cropland	Combretum molle	4.2	14.3312	0.758	11.7334	-1.96354
620	Cassou	11	C109	Shrubland	Crossopteryx febrifuga	4.6	7.32484	0.702	11.6411	-2.09321				508	Kou	6	8	K58	Cropland	Acacia dudgeonii	5.7	15.2866	0.65	11.7329	-1.96697
621	Cassou	11	C109	Shrubland	Terminalia avicinnoides	4.55	6.36943	0.71	11.6411	-2.09321				509	Kou	6	8	K58	Cropland	Detarium microcarpum	4.5	24.2038	0.78	11.7329	-1.96697
622	Cassou	11	C109	Shrubland	Acacia macrostachya	3.9	22.293	0.65	11.6411	-2.09321				510	Kou	6	8	K58	Cropland	Parkia biglobosa	5.6	20.7006	0.52521	11.7329	-1.96697
623	Cassou	11	C109	Shrubland	Burkea africana	5.3	14.3312	0.689	11.6411	-2.09321				511	Kou	6	8	K58	Cropland	Crossopteryx febrifuga	5.7	21.0191	0.702	11.7329	-1.96697
624	Cassou	11	C109	Shrubland	Vitellaria paradoxa	5.85	7.00637	0.72	11.6411	-2.09321				512	Kou	6	8	K58	Cropland	Vitellaria paradoxa	6.1	29.2994	0.72	11.7329	-1.96697
625	Cassou	11	C109	Shrubland	Crossopteryx febrifuga	4.8	5.73248	0.702	11.6411	-2.09321				513	Kou	6	8	K58	Cropland	Vitellaria paradoxa	8.8	27.0701	0.72	11.7329	-1.96697
626	Cassou	11	C109	Shrubland	Entada africana	4.3	15.2866	0.53	11.6411	-2.09321				514	Kou	6	8	K58	Cropland	Lannea acida	8.3	43.949	0.456	11.7329	-1.96697
627	Cassou	11	C109	Shrubland	Grewia mollis	5.9	14.9682	0.437	11.6411	-2.09321				515	Kou	6	8	K58	Cropland	Fluggea virosa	5.25	10.4	0.66	11.7329	-1.96697
628	Cassou	11	C110	Shrubland	Combretum molle	3.75	7.00637	0.758	11.6391	-2.08977				516	Kou	6	8	K58	Cropland	Anogeissus leiocarpa	5.7	10.4	0.73	11.7329	-1.96697
629	Cassou	11	C110	Shrubland	Anogeissus leiocarpa	4.8	7.96178	0.73	11.6391	-2.08977				517	Kou	6	9	K59	Forest	Combretum molle	6.15	10.4	0.758	11.7392	-1.95925
630	Cassou	11	C110	Shrubland	Strythnos spinosa	5	14.5223	0.646	11.6391	-2.08977				518	Kou	6	9	K59	Forest	Anogeissus leiocarpa	5.85	16.5605	0.73	11.7392	-1.95925
631	Cassou	11	C110	Shrubland	Detarium microcarpum	6	9.87261	0.78	11.6391	-2.08977				519	Kou	6	9	K59	Forest	Vitellaria paradoxa	10.8	14.6497	0.72	11.7392	-1.95925
632	Cassou	11	C110	Shrubland	Sterculia setigera	4.55	9.55414	0.528	11.6391	-2.08977				520	Kou	6	9	K59	Forest	Combretum molle	9.9	17.8344	0.758	11.7392	-1.95925
633	Cassou	11	C110	Shrubland	Combretum molle	4.5	5	0.758	11.6391	-2.08977				521	Kou	6	9	K59	Forest	Anogeissus leiocarpa	8.55	23.5669	0.73	11.7392	-1.95925
634	Cassou	11	C110	Shrubland	Burkea africana	5	15.9873	0.689	11.6391	-2.08977				522	Kou	6	9	K59	Forest	Vitellaria paradoxa	12.05	41.4013	0.72	11.7392	-1.95925
635	Cassou	11	C110	Shrubland	Afzelia africana	4.7	5	0.71	11.6391	-2.08977				523	Kou	6	9	K59	Forest	Anogeissus leiocarpa	12.1	29.0446	0.73	11.7392	-1.95925
636	Cassou	11	C110	Shrubland	Strythnos spinosa	5.9	5	0.646	11.6391	-2.08977				524	Kou	6	9	K59	Forest	Anogeissus leiocarpa	5.25	10.4	0.73	11.7392	-1.95925
637	Cassou	11	C110	Shrubland	Combretum molle	4	14.6497	0.758	11.6391	-2.08977				525	Kou	6	9	K59	Forest	Anogeissus leiocarpa	18.9	10.4	0.73	11.7392	-1.95925
638	Cassou	11	C110	Shrubland	Vitellaria paradoxa	4.3	7.00637	0.72	11.6391	-2.08977				526	Kou	6	10	K60	Forest	Anogeissus leiocarpa	7.2	12.7389	0.73	11.7409	-1.96494
639	Cassou	11	C110	Shrubland	Grewia mollis	6.15	6.6879	0.437	11.6391	-2.08977				527	Kou	6	10	K60	Forest	Anogeissus leiocarpa	10.2	12.7389	0.73	11.7409	-1.96494
640	Cassou	12	C111	Shrubland	Strythnos spinosa	5.1	5.41401	0.646	11.6689	-2.09534				528	Kou	6	10	K60	Forest	Anogeissus leiocarpa	12	12.7389	0.73	11.7409	-1.96494
641	Cassou	12	C111	Shrubland	Crossopteryx febrifuga	6.7	19.1083	0.702	11.6689	-2.09534				529	Kou	6	10	K60	Forest	Vitellaria paradoxa	16.2	23.5669	0.72	11.7409	-1.96494
642	Cassou	12	C111	Shrubland	Burkea africana	6.1	14.0127	0.689	11.6689	-2.09534				530	Kou	6	10	K60	Forest	Anogeissus leiocarpa	14.85	33.121	0.73	11.7409	-1.96494
643	Cassou	12	C111	Shrubland	Detarium microcarpum	5	23.2484	0.78	11.6689	-2.09534				531	Kou	6	10	K60	Forest	Anogeissus leiocarpa	19.05	33.121	0.73	11.7409	-1.96494
644	Cassou	12	C111	Shrubland	Acacia dudgeonii	6.55	25.4777	0.65	11.6689	-2.09534				532	Kou	6	10	K60	Forest	Anogeissus leiocarpa	12.9	40	0.73	11.7409	-1.96494
645	Cassou	12	C111	Shrubland	Balanites aegyptiaca	4	8.28025	0.663	11.6689	-2.09534				533	Kou	6	10	K60	Forest	Burkea africana	5.1	10.4	0.689	11.7409	-1.96494
646	Cassou	12	C111	Shrubland	Burkea africana	4.65	7.96178	0.689	11.6689	-2.09534				534	Kou	6	10	K60	Forest	Anogeissus leiocarpa	5.1	10.4	0.73	11.7535	-1.95574
647	Cassou	12	C111	Shrubland	Detarium microcarpum	4.6	15.2866	0.78	11.6689	-2.09534				535	Kou	7	1	K61	Forest	Burkea africana	5.25	10.4	0.689	11.7535	-1.95574
648	Cassou	12	C111	Shrubland	Entada africana	5.2	12.7389	0.53	11.6689	-2.09534				536	Kou	7	1	K61	Forest	Anogeissus leiocarpa	5.1	10.4	0.73	11.7535	-1.95574
673	Cassou	12	C117	Shrubland	Lannea acida	3.3	7.32484	0.456	11.6635	-2.09083				537	Kou	7	1	K61	Forest	Anogeissus leiocarpa	6.3	10.1911	0.73	11.7535	-1.95574
674	Cassou	12	C117	Shrubland	Burkea africana	4.65	12.7389	0.689	11.6635	-2.09083				538	Kou	7	1	K61	Forest	Anogeissus leiocarpa	7.65	12.7389	0.73	11.7535	-1.95574
675	Cassou	12	C117	Shrubland	Acacia macrostachya	6	15.9236	0.65	11.6635	-2.09083				539	Kou	7	1	K61	Forest	Anogeissus leiocarpa	8.4	21.0191	0.73	11.7535	-1.95574
676	Cassou	12	C117	Shrubland	Combretum molle	3.6	7.00637	0.758	11.6635	-2.09083				540	Kou	7	1	K61	Forest	Anogeissus leiocarpa	10.05	22.9299	0.73	11.7535	-1.95574
677	Cassou	12	C117	Shrubland	Combretum nigricans	5.65	11.7834	0.9	11.6635	-2.09083				541	Kou	7	1	K61	Forest	Lannea acida	9.15	25.4777	0.456	11.7535	-1.95574
678	Cassou	12	C117	Shrubland	Acacia pennata	6.9	21.3376	0.65	11.6635	-2.09083				542	Kou	7	1	K61	Forest	Balanites aegyptiaca	5.55	10.4	0.663	11.7535	-1.95574
679	Cassou	12	C117	Shrubland	Detarium microcarpum	4.5	19.1083	0.78	11.6635	-2.09083				543	Kou	7	2	K62	Forest	Anogeissus leiocarpa	6.75	10.4	0.73	11.7615	-1.95791
680	Cassou	12	C117	Shrubland	Combretum molle	4.4	6.36943	0.758	11.6635	-2.09083				544	Kou	7	2	K62	Forest	Anogeissus leiocarpa	9.15	10.4	0.73	11.7615	-1.95791
681	Cassou	12	C117	Shrubland	Lannea acida	4.7	23.4395	0.456	11.6635	-2.09083				545	Kou	7	2	K62	Forest	Balanites aegyptiaca	8.55	11.465	0.663	11.7615	-1.95791
682	Cassou	12	C117	Shrubland	Combretum molle	6.65	20.0637	0.758	11.6635	-2.09083				546	Kou	7	2	K62	Forest	Anogeissus leiocarpa	7.95	12.7389	0.73	11.7615	-1.95791
683	Cassou	12	C117	Shrubland	Acacia macrostachya	4.7	23.2484	0.65	11.6635	-2.09083				547	Kou	7	2	K62	Forest	Grewia bicolor	9.9	12.1019	0.437	11.7615	-1.95791
684	Cassou	12	C117	Shrubland	Grewia bicolor	6	18.4713	0.437	11.6635	-2.09083				548	Kou	7	2	K62	Forest	Balanites aegyptiaca	7.65	15.9236	0.663	11.7615	-1.95791
697	Cassou	12	C119	Shrubland	Combretum glutinosum	3.8	5.73248	0.9	11.6663	-2.0901				549	Kou	7	2	K62	Forest	Combretum molle	9.3	31.8471	0.758	11.7615	-1.95791
698	Cassou	12	C119	Shrubland	Entada africana	4.8	8.59873	0.53	11.6663	-2.0901				550	Kou	7	2	K62	Forest	Anogeissus leiocarpa	17.7	33.121	0.73	11.7615	-1.95791
699	Cassou	12	C119	Shrubland	Detarium microcarpum	5.6	15.2866	0.78	11.6663	-2.0901				551	Kou	7	2	K62	Forest	Acacia macrostachya	5.85	10.4	0.65	11.7615	-1.95791
700	Cassou	12	C119	Shrubland	Detarium microcarpum	4.4	19.1083	0.78	11.6663	-2.0901				552	Kou	7	3	K63	Forest	Feretia apodenthera	5.1	10.828	0.824	11.7589	-1.95018
701	Cassou	12	C119	Shrubland	Lonchocarpus laxiflorus	6	19.4904	0.75	11.6663	-2.0901				553	Kou	7	3	K63	Forest	Anogeissus leiocarpa	6.45	10.4	0.73	11.7589	-1.95018
702	Cassou	12	C119	Shrubland	Detarium microcarpum	4.5	7.96178	0.78	11.6663	-2.0901				554	Kou	7	3	K63	Forest	Diospyros mespiliformis	7.95	10.4	0.71	11.7589	-1.95018
703	Cassou	12	C119	Shrubland	Terminalia laxiflora	3.9	7.00637	0.71	11.6663	-2.0901				555	Kou	7	3	K63	Forest	Anogeissus leiocarpa	6.15	12.7389	0.73	11.7589	-1.95018
704	Cassou	12	C119	Shrubland	Strythnos spinosa	4.6	7.64331	0.646	11.6663	-2.0901				556	Kou	7	3	K63	Forest	Anogeissus leiocarpa	6.75	15.9236	0.73	11.7589	-1.95018
705	Cassou	12	C119	Shrubland	Detarium microcarpum	6	15.6051	0.78	11.6663	-2.0901				557	Kou	7	3	K63	Forest	Anogeissus leiocarpa	6.75	16.5605	0.73	11.7589	-1.95018
706	Cassou	12	C119	Shrubland	Burkea africana	4.6	9.55414	0.689	11.6663	-2.0901				558	Kou	7	3	K63	Forest	Diospyros mespiliformis	12.6	33.758	0.71	11.7589	-1.95018
707	Cassou	12	C119	Shrubland	Terminalia laxiflora	4.3	6.36943	0.71	11.6663	-2.0901				559	Kou	7	3	K63	Forest	Anogeissus leiocarpa	13.8	33.121	0.73	11.7589	-1.95018
713	Cassou	13	C123	Shrubland	Acacia dudgeonii	4.1	11.1465	0.65	11.5872	-2.07304				560	Kou	7	3	K63	Forest	Burkea africana	4.575	10.4	0.689	11.7589	-1.95018
714	Cassou	13	C123	Shrubland	Lannea acida	5.4	19.7452	0.456	11.5872	-2.07304				561	Kou	7	4	K64	Woodland	Detarium microcarpum	4.575	10.4	0.78	11.7573	-1.95232
715	Cassou	13	C123	Shrubland	Crossopteryx febrifuga	3.2	7.96178	0.702	11.5872	-2.07304				562	Kou	7	4	K64	Woodland	Detarium microcarpum	4.65	10.4	0.78	11.7573	-1.95232
716	Cassou	13	C123	Shrubland	Combretum molle	5	11.1592	0.758	11.5872	-2.07304				563	Kou	7	4	K64	Woodland	Detarium microcarpum	5.25	10.4	0.78	11.7573	-1.95232
717	Cassou	13	C123	Shrubland	Combretum molle	4.25	15.9236	0.758	11.5872	-2.07304				564	Kou	7	4	K64	Woodland	Detarium microcarpum	5.325	10.4	0.78	11.7573	-1.95232
718	Cassou	13	C123	Shrubland	Entada africana	6.6	11.1465	0.53	11.5872	-2.07304				565	Kou	7	4	K64	Woodland	Detarium microcarpum	5.4	10.1911	0.78	11.7573	-1.95232
719	Cassou	13	C123	Shrubland	Crossopteryx febrifuga	5	22.6115	0.702	11.5872	-2.07304				566	Kou	7	4	K64	Woodland	Terminalia avicennioides	6.45	14.6497	0.71	11.7573	-1.95232
720	Cassou	13	C123	Shrubland	Lannea microcarpa	3.5	12.1019	0.51	11.5872	-2.07304				567	Kou	7	4	K64	Woodland	Crossopteryx febrifuga	5.7	17.1975	0.702	11.7573	-1.95232
721	Cassou	13	C123	Shrubland	Lannea acida	4.4	6.36943	0.456	11.5872	-2.07304				568	Kou	7	4	K64	Woodland	Acacia macrostachya	6.75	20.3822	0.65	11.7573	-1.95232
722	Cassou	13	C123	Shrubland	Combretum nigricans	3.4	7.96178	0.9	11.5872	-2.07304				569	Kou	7	5	K65	Forest	Dicrostachys cinerea	6.45	10.4	0.99	11.7542	-1.95524
723	Cassou	13	C123	Shrubland	Lannea acida	5	16.6242	0.456	11.5872	-2.07304				570	Kou	7	5	K65	Forest	Anogeissus leiocarpa	8.1	10.4	0.73	11.7542	-1.95524
724	Cassou	13	C123	Shrubland	Crossopteryx febrifuga	5.45	16.5605	0.702	11.5872	-2.07304				571	Kou	7	5	K65	Forest	Anogeissus leiocarpa	6.3	10.828	0.73	11.7542	-1.95524
766	Cassou	13	C129	Shrubland	Vitellaria paradoxa	5	14.1401	0.72	11.6663	-2.0901				572	Kou	7	5	K65	Forest	Anogeissus leiocarpa	7.65	10.828	0.73	11.7542	-1.95524
767	Cassou	13	C129	Shrubland	Vitellaria paradoxa	3.67	8.59873	0.72	11.6663	-2.0901				573	Kou	7	5	K65	Forest	Anogeissus leiocarpa	9.15	10.828	0.73	11.7542	-1.95524
768	Cassou	13	C129	Shrubland	Terminalia avicinnoides	5.8	25.4777	0.71	11.6663	-2.0901				574	Kou	7	5	K65	Forest	Anogeissus leiocarpa	9.75	17.8344	0.73	11.7542	-1.95524
769	Cassou	13	C130	Shrubland	Vitellaria paradoxa	5	27.0701	0.72	11.5859	-2.06765				575	Kou	7	5	K65	Forest	Anogeissus leiocarpa	10.2	17.8344	0.73	11.7542	-1.95524
770	Cassou	13	C130	Shrubland	Daniella oliveri	5.4	11.1465	0.504	11.5859	-2.06765				576	Kou	7	5	K65	Forest	Anogeissus leiocarpa	13.8	21.6561	0.73	11.7542	-1.95524
771	Cassou	13	C130	Shrubland	Lannea acida	3.2	11.1465	0.456	11.5859	-2.06765				577	Kou	7	5	K65	Forest	Anogeissus leiocarpa	10.05	39.4904	0.73	11.7542	-1.95524
772	Cassou	13	C130	Shrubland	Acacia dudgeonii	3.2	6.36943	0.65	11.5859	-2.06765				578	Kou	7	6	K66	Forest	Anogeissus leiocarpa	6.45	10.4	0.73	11.7595	-1.95271
773	Cassou	13	C130	Shrubland	Crossopteryx febrifuga	3.2	5.73248	0.702	11.5859	-2.06765				579	Kou	7	6	K66	Forest	Bombax costatum	5.55	10.4	0.35	11.7595	-1.95271
774	Cassou	13	C130	Shrubland	Crossopteryx febrifuga	3.8	7.96178	0.702	11.5859	-2.06765				580	Kou	7	6	K66	Forest	Anogeissus leiocarpa	5.4	10.4	0.73	11.7595	-1.95271
775	Cassou	13	C130	Shrubland	Vitellaria paradoxa	4.2	7.96178	0.72	11.5859	-2.06765				581	Kou	7	6	K66	Forest	Anogeissus leiocarpa	7.95	10.4	0.73	11.7595	-1.95271
776	Cassou	13	C130	Shrubland	Annona senegalensis	3.8	8.9172	0.55	11.5859	-2.06765				582	Kou	7	6	K66	Forest	Anogeissus leiocarpa	7.2	10.4	0.73	11.7595	-1.95271
777	Cassou	13	C130	Shrubland	Bridelia ferruginea	4.2	10.5096	0.81	11.5859	-2.06765				583	Kou	7	6	K66	Forest	Combretum micranthum	9.9	14.0127	0.758	11.7595	-1.95271
778	Cassou	13	C130	Shrubland	Detarium microcarpum	6	27.0701	0.78	11.5859	-2.06765				584	Kou	7	6	K66	Forest	Anogeissus leiocarpa	11.25	14.0127	0.73	11.7595	-1.95271
779	Cassou	13	C130	Shrubland	Terminalia avicinnoides	6.8	36.1783	0.71	11.5859	-2.06765				585	Kou	7	6	K66	Forest	Combretum micranthum	15.45	33.758	0.758	11.7595	-1.95271
780	Cassou	13	C130	Shrubland	Vitellaria paradoxa	3.65	7.00637	0.72	11.5859	-2.06765				586	Kou	7	6	K66	Forest	Anogeissus leiocarpa	11.85	48.4076	0.73	11.7595	-1.95271
793	Cassou	14	C132	Shrubland	Dichrostachys cinerea	3.8	10.1911	0.99	11.6123	-2.06102				587	Kou	7	7	K67	Forest	Anogeissus leiocarpa	4.575	10.4	0.73	11.7606	-1.95782
794	Cassou	14	C132	Shrubland	Grewia mollis	6	19.7452	0.437	11.6123	-2.06102				588	Kou	7	7	K67	Forest	Feretia apodenthera	5.4	10.4	0.824	11.7606	-1.95782
795	Cassou	14	C132	Shrubland	Feretia apodanthera	3.8	8.9172	0.824	11.6123	-2.06102				589	Kou	7	7	K67	Forest	Anogeissus leiocarpa	6.225	10.4	0.73	11.7606	-1.95782
796	Cassou	14	C132	Shrubland	Vitellaria paradoxa	5.3	10.1911	0.72	11.6123	-2.06102				590	Kou	7	7	K67	Forest	Anogeissus leiocarpa	5.55	10.4	0.73	11.7606	-1.95782
797	Cassou	14	C132	Shrubland	Acacia dudgeonii	4.1	20.9554	0.65	11.6123	-2.06102				591	Kou	7	7	K67	Forest	Combretum fragrans	6.45	10.4	0.64	11.7606	-1.95782
798	Cassou	14	C132	Shrubland	Crossopteryx febrifuga	5.1	12.7389	0.702	11.6123	-2.06102				592	Kou	7	7	K67	Forest	Combretum fragrans	6.45	10.4	0.64	11.7606	-1.95782
799	Cassou	14	C132	Shrubland	Pericopsis laxiflora	6.7	19.1083	0.93	11.6123	-2.06102				593	Kou	7	7	K67	Forest	Anogeissus leiocarpa	9.45	12.1019	0.73	11.7606	-1.95782
800	Cassou	14	C132	Shrubland	Vitellaria paradoxa	6	19.1083	0.72	11.6123	-2.06102				594	Kou	7	7	K67	Forest	Anogeissus leiocarpa	13.8	17.1975	0.73	11.7606	-1.95782
801	Cassou	14	C132	Shrubland	Burkea africana	3.85	7.00637	0.689	11.6123	-2.06102				595	Kou	7	7	K67	Forest	Guierra senegalensis	4.6	10.9554	0.758	11.7606	-1.95782
802	Cassou	14	C132	Shrubland	Acacia dudgeonii	6	21.0191	0.65	11.6123	-2.06102				596	Kou	7	8	K68	Forest	Acacia dudgeonii	5.7	11.465	0.65	11.7548	-1.95324
803	Cassou	14	C132	Shrubland	Crossopteryx febrifuga	5	19.172	0.702	11.6123	-2.06102				597	Kou	7	8	K68	Forest	Anogeissus leiocarpa	5.25	14.0127	0.73	11.7548	-1.95324
804	Cassou	14	C132	Shrubland	Vitellaria paradoxa	5	13.4395	0.72	11.6123	-2.06102				598	Kou	7	8	K68	Forest	Balanites aegyptiaca	6.15	15.9236	0.663	11.7548	-1.95324
816	Cassou	14	C134	Shrubland	Combretum glutinosum	3.1	5	0.9	11.6075	-2.06273				599	Kou	7	8	K68	Forest	Anogeissus leiocarpa	9.75	12.1019	0.73	11.7548	-1.95324
817	Cassou	14	C134	Shrubland	Terminalia laxiflora	3.2	5.73248	0.71	11.6075	-2.06273				600	Kou	7	8	K68	Forest	Balanites aegyptiaca	8.4	16.5605	0.663	11.7548	-1.95324
818	Cassou	14	C134	Shrubland	Combretum nigricans	4.6	16.5605	0.9	11.6075	-2.06273				601	Kou	7	8	K68	Forest	Anogeissus leiocarpa	9.15	18.4713	0.73	11.7548	-1.95324
819	Cassou	14	C134	Shrubland	Detarium microcarpum	4.3	8.28025	0.78	11.6075	-2.06273				602	Kou	7	8	K68	Forest	Balanites aegyptiaca	9.15	21.0191	0.663	11.7548	-1.95324
820	Cassou	14	C134	Shrubland	Combretum glutinosum	3.2	8.59873	0.9	11.6075	-2.06273				603	Kou	7	8	K68	Forest	Anogeissus leiocarpa	11.7	22.9299	0.73	11.7548	-1.95324
821	Cassou	14	C134	Shrubland	Detarium microcarpum	3.1	7.96178	0.78	11.6075	-2.06273				604	Kou	7	8	K68	Forest	Stereospermum Kunthianum	12.3	26.7516	0.603	11.7548	-1.95324
822	Cassou	14	C134	Shrubland	Acacia macrostachya	4.5	15.9236	0.65	11.6075	-2.06273				605	Kou	7	9	K69	Woodland	Acacia macrostachya	4.65	10.4	0.65	11.7561	-1.95296
823	Cassou	14	C134	Shrubland	Detarium microcarpum	4	9.87261	0.78	11.6075	-2.06273				606	Kou	7	9	K69	Woodland	Anogeissus leiocarpa	5.25	10.4	0.73	11.7561	-1.95296
824	Cassou	14	C134	Shrubland	Combretum glutinosum	4.3	15.2866	0.9	11.6075	-2.06273				607	Kou	7	9	K69	Woodland	Vitellaria paradoxa	7.05	10.4	0.72	11.7561	-1.95296
848	Cassou	14	C137	Shrubland	Pterocarpus erinaceus	5	13.2484	0.74	11.6127	-2.06158				608	Kou	7	9	K69	Woodland	Anogeissus leiocarpa	5.1	10.4	0.73	11.7561	-1.95296
849	Cassou	14	C137	Shrubland	Lannea acida	5.65	15.9873	0.456	11.6127	-2.06158				609	Kou	7	9	K69	Woodland	Combretum molle	6.45	11.465	0.758	11.7561	-1.95296
850	Cassou	14	C137	Shrubland	Combretum molle	3.2	5.73248	0.758	11.6127	-2.06158				610	Kou	7	9	K69	Woodland	Acacia macrostachya	8.55	10.828	0.65	11.7561	-1.95296
851	Cassou	14	C137	Shrubland	Vitellaria paradoxa	5.95	21.3376	0.72	11.6127	-2.06158				611	Kou	7	9	K69	Woodland	Anogeissus leiocarpa	6.6	19.1083	0.73	11.7561	-1.95296
852	Cassou	14	C137	Shrubland	Vitellaria paradoxa	5.7	23.5669	0.72	11.6127	-2.06158				612	Kou	7	9	K69	Woodland	Combretum molle	8.7	17.1975	0.758	11.7561	-1.95296
853	Cassou	14	C137	Shrubland	Detarium microcarpum	4.25	13.6943	0.78	11.6127	-2.06158				613	Kou	7	9	K69	Woodland	Combretum fragrans	11.7	17.8344	0.64	11.7561	-1.95296
854	Cassou	14	C137	Shrubland	Combretum nigricans	3.6	8.9172	0.9	11.6127	-2.06158				614	Kou	7	10	K70	Forest	Anogeissus leiocarpa	4.65	10.4	0.73	11.7598	-1.94889
855	Cassou	14	C137	Shrubland	Combretum molle	5	11.1465	0.758	11.6127	-2.06158				615	Kou	7	10	K70	Forest	Bombax costatum	4.65	11.465	0.35	11.7598	-1.94889
856	Cassou	14	C137	Shrubland	Crossopteryx febrifuga	5.9	10.5096	0.702	11.6127	-2.06158				616	Kou	7	10	K70	Forest	Acacia macrostachya	6.15	12.7389	0.65	11.7598	-1.94889
857	Cassou	14	C137	Shrubland	Vitellaria paradoxa	4.7	13.3758	0.72	11.6127	-2.06158				617	Kou	7	10	K70	Forest	Combretum molle	6.45	14.0127	0.758	11.7598	-1.94889
858	Cassou	14	C137	Shrubland	Terminalia laxiflora	3.8	9.55414	0.71	11.6127	-2.06158				618	Kou	7	10	K70	Forest	Combretum molle	6.9	14.0127	0.758	11.7598	-1.94889
859	Cassou	14	C137	Shrubland	Strythnos spinosa	5.5	9.55414	0.646	11.6127	-2.06158				619	Kou	7	10	K70	Forest	Pericopsis laxiflora	10.5	33.6943	0.93	11.7598	-1.94889
860	Cassou	14	C138	Shrubland	Vitellaria paradoxa	5	21.4777	0.72	11.613	-2.05652				620	Kou	7	10	K70	Forest	Acacia macrostachya	8.1	20.3822	0.65	11.7598	-1.94889
861	Cassou	14	C138	Shrubland	Acacia dudgeonii	5.1	9.55414	0.65	11.613	-2.05652				621	Kou	7	10	K70	Forest	Acacia macrostachya	13.35	22.293	0.65	11.7598	-1.94889
862	Cassou	14	C138	Shrubland	Lannea acida	5.7	12.7389	0.456	11.613	-2.05652				622	Kou	7	10	K70	Forest	Acacia macrostachya	12.15	28.0255	0.65	11.7598	-1.94889
863	Cassou	14	C138	Shrubland	Isoberlinia doka	5	23.2484	0.585	11.613	-2.05652				623	Kou	8	1	K71	Forest	Feretia apodenthera	4.65	10.4	0.824	11.7823	-1.95507
864	Cassou	14	C138	Shrubland	Crossopteryx febrifuga	6.2	11.1465	0.702	11.613	-2.05652				624	Kou	8	1	K71	Forest	Fluggea virosa	5.4	10.4	0.66	11.7823	-1.95507
865	Cassou	14	C138	Shrubland	Burkea africana	5	23.8854	0.689	11.613	-2.05652				625	Kou	8	1	K71	Forest	Lannea acida	13.95	10.4	0.456	11.7823	-1.95507
866	Cassou	14	C138	Shrubland	Vitellaria paradoxa	5	28.6624	0.72	11.613	-2.05652				626	Kou	8	1	K71	Forest	Feretia apodenthera	4.65	10.828	0.824	11.7823	-1.95507
867	Cassou	14	C138	Shrubland	Lannea acida	4.05	9.55414	0.456	11.613	-2.05652				627	Kou	8	1	K71	Forest	Anogeissus leiocarpa	5.4	10.828	0.73	11.7823	-1.95507
868	Cassou	14	C138	Shrubland	Strythnos spinosa	6.3	16.879	0.646	11.613	-2.05652				628	Kou	8	1	K71	Forest	Strychnos spinosa	7.05	10.828	0.646	11.7823	-1.95507
869	Cassou	14	C138	Shrubland	Burkea africana	5	23.2484	0.689	11.613	-2.05652				629	Kou	8	1	K71	Forest	Combretum molle	7.05	19.1083	0.758	11.7823	-1.95507
870	Cassou	14	C138	Shrubland	Crossopteryx febrifuga	6.1	22.9299	0.702	11.613	-2.05652				630	Kou	8	1	K71	Forest	Strychnos spinosa	7.35	19.7452	0.646	11.7823	-1.95507
871	Cassou	14	C138	Shrubland	Pterocarpus erinaceus	5.6	20.2548	0.74	11.613	-2.05652				631	Kou	8	1	K71	Forest	Detarium microcarpum	10.2	33.121	0.78	11.7823	-1.95507
886	Cassou	15	C141	Shrubland	Crossopteryx febrifuga	6.7	17.1975	0.702	11.6305	-2.07316				632	Kou	8	2	K72	Cropland	Pterocarpus erinaceus	8.3	36.6242	0.74	11.7867	-1.95303
887	Cassou	15	C141	Shrubland	Vitellaria paradoxa	5.4	6.36943	0.72	11.6305	-2.07316				633	Kou	8	2	K72	Cropland	Vitellaria paradoxa	9.7	32.4841	0.72	11.7867	-1.95303
888	Cassou	15	C141	Shrubland	Anogeissus leiocarpa	5	7.96178	0.73	11.6305	-2.07316				634	Kou	8	2	K72	Cropland	Pterocarpus erinaceus	9.7	32.4841	0.74	11.7867	-1.95303
889	Cassou	15	C141	Shrubland	Combretum nigricans	3.75	7.00637	0.9	11.6305	-2.07316				635	Kou	8	2	K72	Cropland	Vitellaria paradoxa	9.7	32.4841	0.72	11.7867	-1.95303
890	Cassou	15	C141	Shrubland	Anogeissus leiocarpa	4.8	10.1911	0.73	11.6305	-2.07316				636	Kou	8	2	K72	Cropland	Vitellaria paradoxa	9.6	38.2166	0.72	11.7867	-1.95303
891	Cassou	15	C141	Shrubland	Crossopteryx febrifuga	4.6	12.7389	0.702	11.6305	-2.07316				637	Kou	8	2	K72	Cropland	Vitellaria paradoxa	9.6	38.2166	0.72	11.7867	-1.95303
892	Cassou	15	C141	Shrubland	Combretum molle	6.9	9.87261	0.758	11.6305	-2.07316				638	Kou	8	2	K72	Cropland	Vitellaria paradoxa	11.4	35.0318	0.72	11.7867	-1.95303
893	Cassou	15	C141	Shrubland	Lannea acida	6.7	16.5605	0.456	11.6305	-2.07316				639	Kou	8	2	K72	Cropland	Pterocarpus erinaceus	11.4	35.0318	0.74	11.7867	-1.95303
894	Cassou	15	C141	Shrubland	Crossopteryx febrifuga	5.15	8.59873	0.702	11.6305	-2.07316				640	Kou	8	2	K72	Cropland	Vitellaria paradoxa	11.4	35.0318	0.72	11.7867	-1.95303
895	Cassou	15	C142	Shrubland	Vitellaria paradoxa	5	13.6943	0.72	11.6288	-2.07476				641	Kou	8	3	K73	Forest	Anogeissus leiocarpa	1.35	14.6497	0.73	11.782	-1.94894
896	Cassou	15	C142	Shrubland	Combretum glutinosum	3.5	7.96178	0.9	11.6288	-2.07476				642	Kou	8	3	K73	Forest	Acacia macrostachya	5.1	10.4	0.65	11.782	-1.94894
897	Cassou	15	C142	Shrubland	Acacia dudgeonii	4.4	9.55414	0.65	11.6288	-2.07476				643	Kou	8	3	K73	Forest	Combretum molle	4.8	10.4	0.758	11.782	-1.94894
898	Cassou	15	C142	Shrubland	Acacia macrostachya	4.2	7.00637	0.65	11.6288	-2.07476				644	Kou	8	3	K73	Forest	Combretum fragrans	5.4	10.4	0.64	11.782	-1.94894
899	Cassou	15	C142	Shrubland	Diospyros mespiliformis	5	20.2548	0.71	11.6288	-2.07476				645	Kou	8	3	K73	Forest	Acacia macrostachya	6.75	10.828	0.65	11.782	-1.94894
900	Cassou	15	C142	Shrubland	Acacia macrostachya	6.3	24.5223	0.65	11.6288	-2.07476				646	Kou	8	3	K73	Forest	Detarium microcarpum	6.75	12.7389	0.78	11.782	-1.94894
901	Cassou	15	C142	Shrubland	Sterculia setigera	6	15.2866	0.528	11.6288	-2.07476				647	Kou	8	3	K73	Forest	Combretum molle	6.9	12.7389	0.758	11.782	-1.94894
902	Cassou	15	C142	Shrubland	Combretum nigricans	6.25	9.55414	0.9	11.6288	-2.07476				648	Kou	8	3	K73	Forest	Crossopteryx febrifuga	6.75	22.293	0.702	11.782	-1.94894
903	Cassou	15	C142	Shrubland	Combretum molle	4.4	7.96178	0.758	11.6288	-2.07476				649	Kou	8	3	K73	Forest	Acacia macrostachya	13.2	25.4777	0.65	11.782	-1.94894
964	Cassou	16	C151	Shrubland	Detarium microcarpum	4.4	6.6879	0.78	11.661	-2.06878				650	Kou	8	4	K74	Forest	Lannea microcarpa	13.8	23.5669	0.51	11.7806	-1.95601
965	Cassou	16	C151	Shrubland	Prosopis africana	4.9	8.9172	0.881	11.661	-2.06878				651	Kou	8	4	K74	Forest	Anogeissus leiocarpa	13.95	23.5669	0.73	11.7806	-1.95601
966	Cassou	16	C151	Shrubland	Vitellaria paradoxa	3.3	11.1465	0.72	11.661	-2.06878				652	Kou	8	4	K74	Forest	Lannea microcarpa	15.15	26.7516	0.51	11.7806	-1.95601
967	Cassou	16	C151	Shrubland	Acacia macrostachya	3.1	5.09554	0.65	11.661	-2.06878				653	Kou	8	4	K74	Forest	Anogeissus leiocarpa	15.6	26.7516	0.73	11.7806	-1.95601
968	Cassou	16	C151	Shrubland	Combretum molle	3.65	15.8599	0.758	11.661	-2.06878				654	Kou	8	4	K74	Forest	Anogeissus leiocarpa	13.95	36.3057	0.73	11.7806	-1.95601
969	Cassou	16	C151	Shrubland	Lannea acida	4.7	27.0701	0.456	11.661	-2.06878				655	Kou	8	4	K74	Forest	Anogeissus leiocarpa	13.2	40.1274	0.73	11.7806	-1.95601
970	Cassou	16	C151	Shrubland	Vitellaria paradoxa	3.6	9.55414	0.72	11.661	-2.06878				656	Kou	8	4	K74	Forest	Anogeissus leiocarpa	10.8	36.6879	0.73	11.7806	-1.95601
971	Cassou	16	C151	Shrubland	Acacia macrostachya	3.8	8.59873	0.65	11.661	-2.06878				657	Kou	8	4	K74	Forest	Anogeissus leiocarpa	12.3	48.4076	0.73	11.7806	-1.95601
972	Cassou	16	C151	Shrubland	Burkea africana	4.2	5.73248	0.689	11.661	-2.06878				658	Kou	8	4	K74	Forest	Anogeissus leiocarpa	10.5	33.6306	0.73	11.7806	-1.95601
973	Cassou	16	C151	Shrubland	Entada africana	5	25.0318	0.53	11.661	-2.06878				659	Kou	8	5	K75	Woodland	Piliostigma thonningii	5.1	12.7389	0.61	11.7815	-1.95526
974	Cassou	16	C151	Shrubland	Fluggea virosa	4.25	6.36943	0.66	11.661	-2.06878				660	Kou	8	5	K75	Woodland	Terminalia avicennioides	5.85	11.465	0.71	11.7815	-1.95526
975	Cassou	16	C151	Shrubland	Dichrostachys cinerea	5	9.70064	0.99	11.661	-2.06878				661	Kou	8	5	K75	Woodland	Terminalia avicennioides	5.7	12.1019	0.71	11.7815	-1.95526
24	Cassou	1	C7	Woodland	Balanites aegyptiaca	7	29.5541	0.663	11.5833	-2.14178				662	Kou	8	5	K75	Woodland	Terminalia avicennioides	6.9	11.465	0.71	11.7815	-1.95526
25	Cassou	1	C7	Woodland	Bridelia ferruginea	7	15.9236	0.81	11.5833	-2.14178				663	Kou	8	5	K75	Woodland	Vitellaria paradoxa	5.55	14.6497	0.72	11.7815	-1.95526
26	Cassou	1	C7	Woodland	Maytenus senegalensis	3.75	19.5541	0.71	11.5833	-2.14178				664	Kou	8	5	K75	Woodland	Piliostigma thonningii	6.45	14.6497	0.61	11.7815	-1.95526
27	Cassou	1	C7	Woodland	Saba senegalensis	3.7	13.6943	0.62	11.5833	-2.14178				665	Kou	8	5	K75	Woodland	Terminalia avicennioides	6.75	16.5605	0.71	11.7815	-1.95526
28	Cassou	1	C7	Woodland	Lannea acida	7.5	26.3694	0.456	11.5833	-2.14178				666	Kou	8	5	K75	Woodland	Piliostigma thonningii	8.25	17.1975	0.61	11.7815	-1.95526
29	Cassou	1	C7	Woodland	Pericopsis laxiflora	7.5	12.7389	0.93	11.5833	-2.14178				667	Kou	8	5	K75	Woodland	Piliostigma thonningii	9.15	18.4713	0.61	11.7815	-1.95526
30	Cassou	1	C7	Woodland	Saba senegalensis	5.2	41.4013	0.62	11.5833	-2.14178				668	Kou	8	6	K76	Forest	Vitellaria paradoxa	4.65	10.4	0.72	11.7878	-1.95254
31	Cassou	1	C7	Woodland	Isoberlinia doka	10.2	42.293	0.585	11.5833	-2.14178				669	Kou	8	6	K76	Forest	Anogeissus leiocarpa	4.65	10.4	0.73	11.7878	-1.95254
32	Cassou	1	C7	Woodland	Balanites aegyptiaca	8	31.8471	0.663	11.5833	-2.14178				670	Kou	8	6	K76	Forest	Piliostigma thonningii	4.95	10.828	0.61	11.7878	-1.95254
33	Cassou	1	C7	Woodland	Piliostigma thonningii	4.5	9.55414	0.61	11.5833	-2.14178				671	Kou	8	6	K76	Forest	Bombax costatum	5.55	12.7389	0.35	11.7878	-1.95254
34	Cassou	1	C7	Woodland	Isoberlinia doka	12.5	23.8854	0.585	11.5833	-2.14178				672	Kou	8	6	K76	Forest	Anogeissus leiocarpa	8.55	12.7389	0.73	11.7878	-1.95254
35	Cassou	1	C7	Woodland	Bridelia ferruginea	4.4	12.7389	0.81	11.5833	-2.14178				673	Kou	8	6	K76	Forest	Vitellaria paradoxa	6.15	19.1083	0.72	11.7878	-1.95254
167	Cassou	6	C51	Woodland	Parkia biglobosa	11	70.0637	0.52521	11.609	-2.11964				674	Kou	8	6	K76	Forest	Acacia dudgeonii	8.7	14.6497	0.65	11.7878	-1.95254
168	Cassou	6	C52	Woodland	Detarium microcarpum	9.5	23.2484	0.78	11.6169	-2.11392				675	Kou	8	6	K76	Forest	Balanites aegyptiaca	10.2	29.9363	0.663	11.7878	-1.95254
169	Cassou	6	C52	Woodland	Combretum molle	4	9.55414	0.758	11.6169	-2.11392				676	Kou	8	6	K76	Forest	Cassia singuana	13.95	33.758	0.72	11.7878	-1.95254
170	Cassou	6	C52	Woodland	Vitellaria paradoxa	7.48	21.6561	0.72	11.6169	-2.11392				677	Kou	8	7	K77	Woodland	Lannea acida	10.2	10.4	0.456	11.7853	-1.95445
171	Cassou	6	C52	Woodland	Lannea acida	7	26.3694	0.456	11.6169	-2.11392				678	Kou	8	7	K77	Woodland	Vitellaria paradoxa	5.1	10.4	0.72	11.7853	-1.95445
172	Cassou	6	C52	Woodland	Vitellaria paradoxa	7.5	10.828	0.72	11.6169	-2.11392				679	Kou	8	7	K77	Woodland	Fluggea virosa	5.4	14.0127	0.66	11.7853	-1.95445
173	Cassou	6	C52	Woodland	Strythnos spinosa	9.7	15.9236	0.646	11.6169	-2.11392				680	Kou	8	7	K77	Woodland	Balanites aegyptiaca	5.85	21.0191	0.663	11.7853	-1.95445
174	Cassou	6	C52	Woodland	Combretum molle	3.2	6.36943	0.758	11.6169	-2.11392				681	Kou	8	7	K77	Woodland	Acacia dudgeonii	6.6	20.3822	0.65	11.7853	-1.95445
175	Cassou	6	C52	Woodland	Detarium microcarpum	7	19.5541	0.78	11.6169	-2.11392				682	Kou	8	7	K77	Woodland	Balanites aegyptiaca	6.9	21.6561	0.663	11.7853	-1.95445
176	Cassou	6	C52	Woodland	Pteleosis suberosa	9	16.5605	0.662855	11.6169	-2.11392				683	Kou	8	7	K77	Woodland	Lannea microcarpa	7.35	29.2994	0.51	11.7853	-1.95445
177	Cassou	6	C52	Woodland	Detarium microcarpum	9	19.1083	0.78	11.6169	-2.11392				684	Kou	8	7	K77	Woodland	Lannea microcarpa	9.3	31.8471	0.51	11.7853	-1.95445
178	Cassou	6	C52	Woodland	Burkea africana	7	19.5541	0.689	11.6169	-2.11392				685	Kou	8	7	K77	Woodland	Acacia macrostachya	11.4	36.9427	0.65	11.7853	-1.95445
179	Cassou	6	C52	Woodland	Lannea acida	9	15.9236	0.456	11.6169	-2.11392				686	Kou	8	8	K78	Forest	Vitellaria paradoxa	1.35	15.9236	0.72	11.7867	-1.95866
180	Cassou	6	C53	Woodland	Vitellaria paradoxa	3.9	13.3758	0.72	11.6104	-2.12029				687	Kou	8	8	K78	Forest	Balanites aegyptiaca	5.1	10.4	0.663	11.7867	-1.95866
181	Cassou	6	C53	Woodland	Lannea acida	5.4	20.7006	0.456	11.6104	-2.12029				688	Kou	8	8	K78	Forest	Vitellaria paradoxa	7.8	14.6497	0.72	11.7867	-1.95866
182	Cassou	6	C53	Woodland	Pericopsis laxiflora	3.2	17.8344	0.93	11.6104	-2.12029				689	Kou	8	8	K78	Forest	Balanites aegyptiaca	6.9	17.1975	0.663	11.7867	-1.95866
183	Cassou	6	C53	Woodland	Maytenus senegalensis	5.35	18.7898	0.71	11.6104	-2.12029				690	Kou	8	8	K78	Forest	Vitellaria paradoxa	8.7	15.9236	0.72	11.7867	-1.95866
184	Cassou	6	C53	Woodland	Sterculia setigera	8.7	20.0637	0.528	11.6104	-2.12029				691	Kou	8	8	K78	Forest	Vitellaria paradoxa	13.65	15.9236	0.72	11.7867	-1.95866
185	Cassou	6	C53	Woodland	Combretum glutinosum	4.1	13.6943	0.9	11.6104	-2.12029				692	Kou	8	8	K78	Forest	Acacia dudgeonii	8.4	27.3885	0.65	11.7867	-1.95866
186	Cassou	6	C53	Woodland	Vitellaria paradoxa	12	29.2357	0.72	11.6104	-2.12029				693	Kou	8	8	K78	Forest	Tamarindus indica	11.85	20.3822	0.93	11.7867	-1.95866
187	Cassou	6	C53	Woodland	Crossopteryx febrifuga	5.4	9.23567	0.702	11.6104	-2.12029				694	Kou	8	8	K78	Forest	Balanites aegyptiaca	9.45	21.7834	0.663	11.7867	-1.95866
188	Cassou	6	C53	Woodland	Detarium microcarpum	8.6	24.5223	0.78	11.6104	-2.12029				695	Kou	8	9	K79	Woodland	Feretia apodenthera	5.85	10.1911	0.824	11.7845	-1.95428
189	Cassou	6	C53	Woodland	Piliostigma thonningii	4.2	9.55414	0.61	11.6104	-2.12029				696	Kou	8	9	K79	Woodland	Feretia apodenthera	5.85	10.1911	0.824	11.7845	-1.95428
190	Cassou	6	C53	Woodland	Combretum glutinosum	5.3	11.1465	0.9	11.6104	-2.12029				697	Kou	8	9	K79	Woodland	Diospyros mespiliformis	4.8	14.0127	0.71	11.7845	-1.95428
191	Cassou	6	C53	Woodland	Terminalia laxiflora	7.5	15.9236	0.71	11.6104	-2.12029				698	Kou	8	9	K79	Woodland	Balanites aegyptiaca	5.1	15.2866	0.663	11.7845	-1.95428
192	Cassou	6	C55	Woodland	Vitellaria paradoxa	7.8	25.4777	0.72	11.618	-2.11986				699	Kou	8	9	K79	Woodland	Diospyros mespiliformis	7.2	19.1083	0.71	11.7845	-1.95428
193	Cassou	6	C55	Woodland	Combretum nigricans	7	28.6624	0.9	11.618	-2.11986				700	Kou	8	9	K79	Woodland	Combretum glutinosum	5.1	28.6624	0.9	11.7845	-1.95428
194	Cassou	6	C55	Woodland	Combretum nigricans	7	14.3312	0.9	11.618	-2.11986				701	Kou	8	9	K79	Woodland	Acacia macrostachya	7.95	21.0191	0.65	11.7845	-1.95428
195	Cassou	6	C55	Woodland	Sterculia setigera	9.4	25.4777	0.528	11.618	-2.11986				702	Kou	8	9	K79	Woodland	Entada africana	7.95	28.6624	0.53	11.7845	-1.95428
196	Cassou	6	C55	Woodland	Balanites aegyptiaca	7.5	19.5541	0.663	11.618	-2.11986				703	Kou	8	9	K79	Woodland	Ximenia americana	1.05	15.9236	0.95	11.7845	-1.95428
197	Cassou	6	C55	Woodland	Entada africana	7	15.6051	0.53	11.618	-2.11986				704	Kou	8	10	K80	Forest	Dicrostachys cinerea	4.575	10.4	0.99	11.7833	-1.95837
198	Cassou	6	C55	Woodland	Combretum molle	6.5	18.1529	0.758	11.618	-2.11986				705	Kou	8	10	K80	Forest	Vitellaria paradoxa	5.1	10.4	0.72	11.7833	-1.95837
199	Cassou	6	C55	Woodland	Balanites aegyptiaca	9.9	35.0318	0.663	11.618	-2.11986				706	Kou	8	10	K80	Forest	Vitellaria paradoxa	4.95	10.4	0.72	11.7833	-1.95837
200	Cassou	6	C55	Woodland	Vitellaria paradoxa	10.5	35.0318	0.72	11.618	-2.11986				707	Kou	8	10	K80	Forest	Anogeissus leiocarpa	5.4	10.4	0.73	11.7833	-1.95837
201	Cassou	6	C55	Woodland	Acacia macrostachya	7.8	25.7962	0.65	11.618	-2.11986				708	Kou	8	10	K80	Forest	Terminalia laxiflora	5.325	12.7389	0.71	11.7833	-1.95837
202	Cassou	6	C55	Woodland	Combretum nigricans	3.5	7.00637	0.9	11.618	-2.11986				709	Kou	8	10	K80	Forest	Combretum molle	6.15	11.465	0.758	11.7833	-1.95837
203	Cassou	6	C55	Woodland	Grewia mollis	5.25	31.8471	0.437	11.618	-2.11986				710	Kou	8	10	K80	Forest	Prosopis africana	7.95	12.1019	0.881	11.7833	-1.95837
204	Cassou	6	C57	Woodland	Acacia macrostachya	3.4	9.55414	0.65	11.6183	-2.11875				711	Kou	8	10	K80	Forest	Combretum molle	6.9	14.6497	0.758	11.7833	-1.95837
205	Cassou	6	C57	Woodland	Dichrostachys cinerea	7.9	26.7516	0.99	11.6183	-2.11875				712	Kou	8	10	K80	Forest	Fluggea virosa	4.65	10.4	0.66	11.7833	-1.95837
206	Cassou	6	C57	Woodland	Saba senegalensis	4	6.36943	0.62	11.6183	-2.11875				713	Kou	9	1	K81	Forest	Acacia dudgeonii	6.15	10.4	0.65	11.7135	-1.93582
207	Cassou	6	C57	Woodland	Bombax costatum	8	19.5541	0.35	11.6183	-2.11875				714	Kou	9	1	K81	Forest	Vitellaria paradoxa	5.1	10.4	0.72	11.7135	-1.93582
208	Cassou	6	C57	Woodland	Combretum nigricans	7	12.7389	0.9	11.6183	-2.11875				715	Kou	9	1	K81	Forest	Vitellaria paradoxa	7.35	10.4	0.72	11.7135	-1.93582
209	Cassou	6	C57	Woodland	Strythnos spinosa	7	12.7389	0.646	11.6183	-2.11875				716	Kou	9	1	K81	Forest	Diospyros mespiliformis	9.9	15.2866	0.71	11.7135	-1.93582
210	Cassou	6	C57	Woodland	Lannea microcarpa	4.6	9.55414	0.51	11.6183	-2.11875				717	Kou	9	1	K81	Forest	Fluggea virosa	6.9	22.293	0.66	11.7135	-1.93582
211	Cassou	6	C57	Woodland	Combretum nigricans	4.1	6.36943	0.9	11.6183	-2.11875				718	Kou	9	1	K81	Forest	Anogeissus leiocarpa	10.2	17.8344	0.73	11.7135	-1.93582
212	Cassou	6	C57	Woodland	Vitellaria paradoxa	9	33.4395	0.72	11.6183	-2.11875				719	Kou	9	1	K81	Forest	Vitellaria paradoxa	7.8	24.2038	0.72	11.7135	-1.93582
213	Cassou	6	C57	Woodland	Strythnos spinosa	7	28.6624	0.646	11.6183	-2.11875				720	Kou	9	1	K81	Forest	Combretum glutinosum	10.2	21.6561	0.9	11.7135	-1.93582
214	Cassou	6	C57	Woodland	Combretum glutinosum	5	6.36943	0.9	11.6183	-2.11875				721	Kou	9	2	K82	Forest	Pteleopsis suberosa	5.85	10.4	0.74	11.7127	-1.93541
215	Cassou	6	C57	Woodland	Combretum nigricans	4.3	22.293	0.9	11.6183	-2.11875				722	Kou	9	2	K82	Forest	Lannea acida	6.225	14.6497	0.456	11.7127	-1.93541
216	Cassou	6	C58	Woodland	Adansonia digitata	17	133.758	0.276	11.6123	-2.12275				723	Kou	9	2	K82	Forest	Piliostigma thonningii	6	17.8344	0.61	11.7127	-1.93541
339	Cassou	8	C73	Woodland	Terminalia laxiflora	8.2	27.0701	0.71	11.6605	-2.11321				724	Kou	9	2	K82	Forest	Detarium microcarpum	6.6	21.6561	0.78	11.7127	-1.93541
340	Cassou	8	C73	Woodland	Detarium microcarpum	4.5	8.59873	0.78	11.6605	-2.11321				725	Kou	9	2	K82	Forest	Terminalia laxiflora	8.4	19.1083	0.71	11.7127	-1.93541
341	Cassou	8	C73	Woodland	Daniella oliveri	4.1	9.55414	0.504	11.6605	-2.11321				726	Kou	9	2	K82	Forest	Maytenus senegalensis	8.4	19.1083	0.71	11.7127	-1.93541
342	Cassou	8	C73	Woodland	Lannea acida	8.5	20.1911	0.456	11.6605	-2.11321				727	Kou	9	2	K82	Forest	Lannea acida	10.5	20.3822	0.456	11.7127	-1.93541
343	Cassou	8	C73	Woodland	Piliostigma thonningii	7	18.2803	0.61	11.6605	-2.11321				728	Kou	9	2	K82	Forest	Piliostigma thonningii	10.35	25.4777	0.61	11.7127	-1.93541
344	Cassou	8	C73	Woodland	Bombax costatum	4.4	9.55414	0.35	11.6605	-2.11321				729	Kou	9	2	K82	Forest	Lannea acida	10.2	31.8471	0.456	11.7127	-1.93541
345	Cassou	8	C73	Woodland	Terminalia laxiflora	7	12.7389	0.71	11.6605	-2.11321				730	Kou	9	3	K83	Shrubland	Parkia biglobosa	4.6	19.1083	0.52521	11.7113	-1.93484
346	Cassou	8	C73	Woodland	Pteleosis suberosa	5.2	16.5605	0.662855	11.6605	-2.11321				731	Kou	9	3	K83	Shrubland	Parkia biglobosa	5.6	19.1083	0.52521	11.7113	-1.93484
347	Cassou	8	C73	Woodland	Acacia dudgeonii	4.5	10.1911	0.65	11.6605	-2.11321				732	Kou	9	3	K83	Shrubland	Vitellaria paradoxa	6.8	11.3376	0.72	11.7113	-1.93484
348	Cassou	8	C73	Woodland	Terminalia laxiflora	7	14.3312	0.71	11.6605	-2.11321				733	Kou	9	3	K83	Shrubland	Vitellaria paradoxa	6.8	10.4777	0.72	11.7113	-1.93484
349	Cassou	8	C73	Woodland	Detarium microcarpum	4.6	6.36943	0.78	11.6605	-2.11321				734	Kou	9	3	K83	Shrubland	Pterocarpus erinaceus	6.1	10.1083	0.74	11.7113	-1.93484
350	Cassou	8	C73	Woodland	Vitellaria paradoxa	10	33.4395	0.72	11.6605	-2.11321				735	Kou	9	3	K83	Shrubland	Vitellaria paradoxa	6.8	13.121	0.72	11.7113	-1.93484
375	Cassou	8	C76	Woodland	Dichrostachys cinerea	4	12.7389	0.99	11.6597	-2.11483				736	Kou	9	3	K83	Shrubland	Terminalia laxiflora	4.2	13.121	0.71	11.7113	-1.93484
376	Cassou	8	C76	Woodland	Vitellaria paradoxa	9	28.6624	0.72	11.6597	-2.11483				737	Kou	9	3	K83	Shrubland	Vitellaria paradoxa	5.1	13.6306	0.72	11.7113	-1.93484
377	Cassou	8	C76	Woodland	Detarium microcarpum	7.5	33.4	0.78	11.6597	-2.11483				738	Kou	9	3	K83	Shrubland	Vitellaria paradoxa	5.2	17.5796	0.72	11.7113	-1.93484
378	Cassou	8	C76	Woodland	Lannea acida	12	12.7389	0.456	11.6597	-2.11483				739	Kou	9	4	K84	Forest	Tamarindus indica	4.8	10.4	0.93	11.715	-1.93301
379	Cassou	8	C76	Woodland	Combretum molle	5.1	14.3312	0.758	11.6597	-2.11483				740	Kou	9	4	K84	Forest	Crossopteryx febrifuga	6.45	19.1083	0.702	11.715	-1.93301
380	Cassou	8	C76	Woodland	Piliostigma thonningii	5.85	11.1465	0.61	11.6597	-2.11483				741	Kou	9	4	K84	Forest	Anogeissus leiocarpa	8.55	16.5605	0.73	11.715	-1.93301
381	Cassou	8	C76	Woodland	Afzelia africana	8	26.3694	0.71	11.6597	-2.11483				742	Kou	9	4	K84	Forest	Piliostigma thonningii	11.85	27.3885	0.61	11.715	-1.93301
382	Cassou	8	C76	Woodland	Terminalia laxiflora	7.5	15.9236	0.71	11.6597	-2.11483				743	Kou	9	4	K84	Forest	Anogeissus leiocarpa	16.8	34.3949	0.73	11.715	-1.93301
383	Cassou	8	C76	Woodland	Piliostigma thonningii	8.1	23.8854	0.61	11.6597	-2.11483				744	Kou	9	4	K84	Forest	Sterculia setigera	15.45	41.4013	0.528	11.715	-1.93301
384	Cassou	8	C76	Woodland	Combretum molle	3.7	8.59873	0.758	11.6597	-2.11483				745	Kou	9	4	K84	Forest	Lannea acida	8.95	48.4076	0.456	11.715	-1.93301
385	Cassou	8	C76	Woodland	Feretia apodanthera	5	7.32484	0.824	11.6597	-2.11483				746	Kou	9	4	K84	Forest	Diospyros mespiliformis	11.3	40.9554	0.71	11.715	-1.93301
386	Cassou	8	C76	Woodland	Pterocarpus erinaceus	12	28.6624	0.74	11.6597	-2.11483				747	Kou	9	4	K84	Forest	Anogeissus leiocarpa	15.45	38.9809	0.73	11.715	-1.93301
387	Cassou	8	C77	Woodland	Vitellaria paradoxa	14	28.6624	0.72	11.6623	-2.11667				748	Kou	9	5	K85	Forest	Acacia macrostachya	0.3	10.4	0.65	11.7134	-1.93714
388	Cassou	8	C77	Woodland	Burkea africana	7.3	31.2102	0.689	11.6623	-2.11667				749	Kou	9	5	K85	Forest	Feretia apodenthera	4.65	10.4	0.824	11.7134	-1.93714
389	Cassou	8	C77	Woodland	Vitellaria paradoxa	10.6	31.8471	0.72	11.6623	-2.11667				750	Kou	9	5	K85	Forest	Combretum fragrans	5.325	10.4	0.64	11.7134	-1.93714
390	Cassou	8	C77	Woodland	Lannea acida	9.7	81.5287	0.456	11.6623	-2.11667				751	Kou	9	5	K85	Forest	Combretum fragrans	5.85	10.828	0.64	11.7134	-1.93714
391	Cassou	8	C78	Woodland	Ficus sycomorus	9.7	39.8089	0.54	11.6616	-2.11734				752	Kou	9	5	K85	Forest	Combretum fragrans	5.85	11.465	0.64	11.7134	-1.93714
392	Cassou	8	C78	Woodland	Piliostigma thonningii	4.55	12.7389	0.61	11.6616	-2.11734				753	Kou	9	5	K85	Forest	Combretum fragrans	5.85	12.1019	0.64	11.7134	-1.93714
393	Cassou	8	C78	Woodland	Sarcocephalus latifolus	4.9	11.7834	0.65	11.6616	-2.11734				754	Kou	9	5	K85	Forest	Acacia macrostachya	7.2	10.1911	0.65	11.7134	-1.93714
394	Cassou	8	C80	Woodland	Vitellaria paradoxa	8.1	28.6624	0.72	11.6565	-2.11745				755	Kou	9	5	K85	Forest	Terminalia avicennioides	3.1	5.2	0.71	11.7134	-1.93714
395	Cassou	8	C80	Woodland	Vitellaria paradoxa	9.8	41.4013	0.72	11.6565	-2.11745				756	Kou	9	5	K85	Forest	Terminalia avicennioides	3.2	5.2	0.71	11.7134	-1.93714
396	Cassou	8	C80	Woodland	Vitellaria paradoxa	9	42.6752	0.72	11.6565	-2.11745				757	Kou	9	6	K86	Shrubland	Vitellaria paradoxa	3.7	5.41401	0.72	11.7188	-1.93364
399	Cassou	9	C82	Woodland	Acacia dudgeonii	4.2	7.96178	0.65	11.5834	-2.09174				758	Kou	9	6	K86	Shrubland	Terminalia avicennioides	3.7	5.41401	0.71	11.7188	-1.93364
400	Cassou	9	C82	Woodland	Terminalia avicinnoides	7.6	31.8471	0.71	11.5834	-2.09174				759	Kou	9	6	K86	Shrubland	Vitellaria paradoxa	3.8	5.41401	0.72	11.7188	-1.93364
401	Cassou	9	C82	Woodland	Entada africana	12	26.3694	0.53	11.5834	-2.09174				760	Kou	9	6	K86	Shrubland	Terminalia avicennioides	3.8	5.41401	0.71	11.7188	-1.93364
402	Cassou	9	C82	Woodland	Terminalia laxiflora	7	16.3694	0.71	11.5834	-2.09174				761	Kou	9	6	K86	Shrubland	Terminalia avicennioides	3.6	5.73248	0.71	11.7188	-1.93364
403	Cassou	9	C82	Woodland	Vitellaria paradoxa	12	27.6433	0.72	11.5834	-2.09174				762	Kou	9	6	K86	Shrubland	Vitellaria paradoxa	4.5	5.2	0.72	11.7188	-1.93364
404	Cassou	9	C82	Woodland	Terminalia avicinnoides	5.2	6.05096	0.71	11.5834	-2.09174				763	Kou	9	6	K86	Shrubland	Terminalia avicennioides	4.5	7.00637	0.71	11.7188	-1.93364
405	Cassou	9	C82	Woodland	Piliostigma thonningii	4.4	6.05096	0.61	11.5834	-2.09174				764	Kou	9	6	K86	Shrubland	Pterocarpus erinaceus	3.8	6.05096	0.74	11.7188	-1.93364
406	Cassou	9	C82	Woodland	Pteleosis suberosa	3.3	6.36943	0.662855	11.5834	-2.09174				765	Kou	9	6	K86	Shrubland	Combretum glutinosum	3.7	8.9172	0.9	11.7188	-1.93364
407	Cassou	9	C82	Woodland	Terminalia avicinnoides	8	24.6497	0.71	11.5834	-2.09174				766	Kou	9	7	K87	Shrubland	Combretum glutinosum	3.7	8.9172	0.9	11.7163	-1.93088
408	Cassou	9	C82	Woodland	Terminalia laxiflora	7	19.2357	0.71	11.5834	-2.09174				767	Kou	9	7	K87	Shrubland	Acacia macrostachya	4.1	9.55414	0.65	11.7163	-1.93088
409	Cassou	9	C82	Woodland	Vitellaria paradoxa	8	13.3758	0.72	11.5834	-2.09174				768	Kou	9	7	K87	Shrubland	Acacia macrostachya	4.5	9.23567	0.65	11.7163	-1.93088
410	Cassou	9	C82	Woodland	Acacia dudgeonii	4	10.5096	0.65	11.5834	-2.09174				769	Kou	9	7	K87	Shrubland	Entada africana	4.5	9.23567	0.53	11.7163	-1.93088
417	Cassou	9	C85	Woodland	Terminalia laxiflora	7.5	9.23567	0.71	11.5807	-2.092				770	Kou	9	7	K87	Shrubland	Acacia macrostachya	4.5	9.23567	0.65	11.7163	-1.93088
418	Cassou	9	C85	Woodland	Terminalia avicinnoides	7	11.465	0.71	11.5807	-2.092				771	Kou	9	7	K87	Shrubland	Pterocarpus erinaceus	5.8	13.8854	0.74	11.7163	-1.93088
419	Cassou	9	C85	Woodland	Vitellaria paradoxa	8.5	17.5159	0.72	11.5807	-2.092				772	Kou	9	7	K87	Shrubland	Detarium microcarpum	5.8	13.8854	0.78	11.7163	-1.93088
420	Cassou	9	C85	Woodland	Pteleosis suberosa	4.64	6.6879	0.662855	11.5807	-2.092				773	Kou	9	7	K87	Shrubland	Combretum glutinosum	3.4	5.2	0.9	11.7163	-1.93088
421	Cassou	9	C85	Woodland	Piliostigma thonningii	6.2	11.465	0.61	11.5807	-2.092				774	Kou	9	7	K87	Shrubland	Combretum fragrans	3.3	5.2	0.64	11.7163	-1.93088
422	Cassou	9	C85	Woodland	Detarium microcarpum	8	16.051	0.78	11.5807	-2.092				775	Kou	9	8	K88	Shrubland	Combretum fragrans	3.4	5.2	0.64	11.7166	-1.9298
423	Cassou	9	C85	Woodland	Acacia dudgeonii	5.5	18.7898	0.65	11.5807	-2.092				776	Kou	9	8	K88	Shrubland	Terminalia avicennioides	3.2	5.73248	0.71	11.7166	-1.9298
424	Cassou	9	C85	Woodland	Crossopteryx febrifuga	7	19.2357	0.702	11.5807	-2.092				777	Kou	9	8	K88	Shrubland	Combretum fragrans	3.9	6.36943	0.64	11.7166	-1.9298
425	Cassou	9	C85	Woodland	Terminalia avicinnoides	8.85	9.55414	0.71	11.5807	-2.092				778	Kou	9	8	K88	Shrubland	Combretum fragrans	3.9	6.36943	0.64	11.7166	-1.9298
426	Cassou	9	C85	Woodland	Maytenus senegalensis	4.25	10.5096	0.71	11.5807	-2.092				779	Kou	9	8	K88	Shrubland	Combretum glutinosum	4	11.1465	0.9	11.7166	-1.9298
427	Cassou	9	C85	Woodland	Securidaca longipedulata	4.54	10.1911	0.73	11.5807	-2.092				780	Kou	9	8	K88	Shrubland	Combretum molle	5.6	11.1465	0.758	11.7166	-1.9298
428	Cassou	9	C85	Woodland	Crossopteryx febrifuga	7	10.1911	0.702	11.5807	-2.092				781	Kou	9	8	K88	Shrubland	Strychnos spinosa	5.5	14.9682	0.646	11.7166	-1.9298
429	Cassou	9	C86	Woodland	Crossopteryx febrifuga	7.4	17.5159	0.702	11.5847	-2.0969				782	Kou	9	8	K88	Shrubland	Pteleopsis suberosa	5.25	10.4	0.74	11.7166	-1.9298
430	Cassou	9	C86	Woodland	Pteleosis suberosa	4.3	7.96178	0.662855	11.5847	-2.0969				783	Kou	9	8	K88	Shrubland	Combretum fragrans	5.55	10.4	0.64	11.7166	-1.9298
431	Cassou	9	C86	Woodland	Burkea africana	9	36.6242	0.689	11.5847	-2.0969				784	Kou	9	9	K89	Woodland	Detarium microcarpum	4.8	10.4	0.78	11.7125	-1.93053
432	Cassou	9	C86	Woodland	Entada africana	7	15.6051	0.53	11.5847	-2.0969				785	Kou	9	9	K89	Woodland	Combretum micranthum	5.475	10.4	0.758	11.7125	-1.93053
433	Cassou	9	C86	Woodland	Entada africana	7.9	16.879	0.53	11.5847	-2.0969				786	Kou	9	9	K89	Woodland	Detarium microcarpum	5.1	10.4	0.78	11.7125	-1.93053
434	Cassou	9	C86	Woodland	Pericopsis laxiflora	7.6	19.1083	0.93	11.5847	-2.0969				787	Kou	9	9	K89	Woodland	Detarium microcarpum	5.4	10.1911	0.78	11.7125	-1.93053
435	Cassou	9	C86	Woodland	Vitellaria paradoxa	7	14.9682	0.72	11.5847	-2.0969				788	Kou	9	9	K89	Woodland	Terminalia avicennioides	5.1	10.828	0.71	11.7125	-1.93053
436	Cassou	9	C86	Woodland	Crossopteryx febrifuga	7	17.0064	0.702	11.5847	-2.0969				789	Kou	9	9	K89	Woodland	Combretum glutinosum	5.1	12.7389	0.9	11.7125	-1.93053
437	Cassou	9	C86	Woodland	Vitellaria paradoxa	12.6	26.4331	0.72	11.5847	-2.0969				790	Kou	9	9	K89	Woodland	Detarium microcarpum	5.4	13.3758	0.78	11.7125	-1.93053
438	Cassou	9	C86	Woodland	Terminalia macroptera	8	18.5987	0.71	11.5847	-2.0969				791	Kou	9	9	K89	Woodland	Vitellaria paradoxa	5.6	5.2	0.72	11.7125	-1.93053
439	Cassou	9	C86	Woodland	Pteleosis suberosa	8.72	20.3822	0.662855	11.5847	-2.0969				792	Kou	9	9	K89	Woodland	Vitellaria paradoxa	4.1	7.32484	0.72	11.7125	-1.93053
440	Cassou	9	C86	Woodland	Piliostigma thonningii	4.65	21.3376	0.61	11.5847	-2.0969				793	Kou	9	10	K90	Shrubland	Piliostigma thonningii	4.1	7.64331	0.61	11.7163	-1.92661
443	Cassou	10	C91	Woodland	Detarium microcarpum	10	25.4777	0.78	11.6105	-2.08669				794	Kou	9	10	K90	Shrubland	Piliostigma thonningii	4.1	7.64331	0.61	11.7163	-1.92661
444	Cassou	10	C91	Woodland	Terminalia avicinnoides	7	9.55414	0.71	11.6105	-2.08669				795	Kou	9	10	K90	Shrubland	Vitellaria paradoxa	4.7	9.23567	0.72	11.7163	-1.92661
445	Cassou	10	C91	Woodland	Crossopteryx febrifuga	6	17.9618	0.702	11.6105	-2.08669				796	Kou	9	10	K90	Shrubland	Vitellaria paradoxa	5.7	9.23567	0.72	11.7163	-1.92661
446	Cassou	10	C91	Woodland	Vitellaria paradoxa	12	29.2994	0.72	11.6105	-2.08669				797	Kou	10	10	K100	Shrubland	Vitellaria paradoxa	4.6	14.6497	0.72	11.7317	-1.93598
447	Cassou	10	C91	Woodland	Detarium microcarpum	7	18.4713	0.78	11.6105	-2.08669				798	Kou	10	10	K100	Shrubland	Piliostigma thonningii	4.2	9.17197	0.61	11.7317	-1.93598
448	Cassou	10	C91	Woodland	Acacia macrostachya	4	7.96178	0.65	11.6105	-2.08669				799	Kou	10	10	K100	Shrubland	Vitellaria paradoxa	5.2	10.172	0.72	11.7317	-1.93598
449	Cassou	10	C91	Woodland	Crossopteryx febrifuga	4.6	15.6051	0.702	11.6105	-2.08669				800	Kou	10	10	K100	Shrubland	Parkia biglobosa	4.7	16.1146	0.52521	11.7317	-1.93598
450	Cassou	10	C91	Woodland	Lannea acida	8.2	7.96178	0.456	11.6105	-2.08669				801	Kou	10	10	K100	Shrubland	Vitellaria paradoxa	4.8	10.0255	0.72	11.7317	-1.93598
451	Cassou	10	C91	Woodland	Terminalia avicinnoides	4.3	8.59873	0.71	11.6105	-2.08669				802	Kou	10	10	K100	Shrubland	Vitellaria paradoxa	4.8	10.0255	0.72	11.7317	-1.93598
452	Cassou	10	C91	Woodland	Crossopteryx febrifuga	4.5	6.36943	0.702	11.6105	-2.08669				803	Kou	10	10	K100	Shrubland	Vitellaria paradoxa	6.8	11.5287	0.72	11.7317	-1.93598
453	Cassou	10	C91	Woodland	Detarium microcarpum	7	21.9745	0.78	11.6105	-2.08669				804	Kou	10	10	K100	Shrubland	Vitellaria paradoxa	6.8	11.5287	0.72	11.7317	-1.93598
454	Cassou	10	C91	Woodland	Grewia bicolor	3.8	8.9172	0.437	11.6105	-2.08669				805	Kou	10	10	K100	Shrubland	Parkia biglobosa	5.2	13.121	0.52521	11.7317	-1.93598
476	Cassou	10	C94	Woodland	Crossopteryx febrifuga	4.5	6.36943	0.702	11.6135	-2.09213				806	Kou	10	1	K91	Cropland	Parkia biglobosa	7	35.0318	0.52521	11.7339	-1.9366
477	Cassou	10	C94	Woodland	Pteleosis suberosa	10.1	25.4777	0.662855	11.6135	-2.09213				807	Kou	10	1	K91	Cropland	Vitellaria paradoxa	7.8	40.0446	0.72	11.7339	-1.9366
478	Cassou	10	C94	Woodland	Terminalia laxiflora	9.8	19.4268	0.71	11.6135	-2.09213				808	Kou	10	1	K91	Cropland	Vitellaria paradoxa	7.8	41.0446	0.72	11.7339	-1.9366
479	Cassou	10	C94	Woodland	Detarium microcarpum	8	20.1911	0.78	11.6135	-2.09213				809	Kou	10	1	K91	Cropland	Vitellaria paradoxa	0.1	5.2	0.72	11.7339	-1.9366
480	Cassou	10	C94	Woodland	Burkea africana	7.5	7.64331	0.689	11.6135	-2.09213				810	Kou	10	1	K91	Cropland	Vitellaria paradoxa	6.2	5.2	0.72	11.7339	-1.9366
481	Cassou	10	C94	Woodland	Vitellaria paradoxa	10.6	50.9554	0.72	11.6135	-2.09213				811	Kou	10	1	K91	Cropland	Vitellaria paradoxa	4.15	7.96178	0.72	11.7339	-1.9366
482	Cassou	10	C94	Woodland	Sterculia setigera	5.5	7.96178	0.528	11.6135	-2.09213				812	Kou	10	1	K91	Cropland	Vitellaria paradoxa	6.2	23.2484	0.72	11.7339	-1.9366
483	Cassou	10	C94	Woodland	Opilia celtifolia	7.5	10.5096	0.82	11.6135	-2.09213				813	Kou	10	1	K91	Cropland	Vitellaria paradoxa	5.6	26.1146	0.72	11.7339	-1.9366
484	Cassou	10	C94	Woodland	Lannea acida	9	27.3248	0.456	11.6135	-2.09213				814	Kou	10	2	K92	Cropland	Vitellaria paradoxa	6.7	22.6115	0.72	11.7289	-1.94345
485	Cassou	10	C94	Woodland	Isoberlinia doka	12	19.1083	0.585	11.6135	-2.09213				815	Kou	10	2	K92	Cropland	Vitellaria paradoxa	6.7	22.6115	0.72	11.7289	-1.94345
486	Cassou	10	C94	Woodland	Isoberlinia doka	14	54.1401	0.585	11.6135	-2.09213				816	Kou	10	2	K92	Cropland	Vitellaria paradoxa	6.8	26.7516	0.72	11.7289	-1.94345
487	Cassou	10	C94	Woodland	Crossopteryx febrifuga	8	22.1019	0.702	11.6135	-2.09213				817	Kou	10	2	K92	Cropland	Parkia biglobosa	7.9	25.1592	0.52521	11.7289	-1.94345
604	Cassou	11	C108	Woodland	Pteleosis suberosa	3.9	6.36943	0.662855	11.6438	-2.09105				818	Kou	10	2	K92	Cropland	Anogeissus leiocarpa	5.4	10.4	0.73	11.7289	-1.94345
605	Cassou	11	C108	Woodland	Combretum molle	3.3	5.41401	0.758	11.6438	-2.09105				819	Kou	10	2	K92	Cropland	Combretum fragrans	6.15	10.4	0.64	11.7289	-1.94345
606	Cassou	11	C108	Woodland	Terminalia laxiflora	8	16.3694	0.71	11.6438	-2.09105				820	Kou	10	2	K92	Cropland	Combretum fragrans	6.45	10.4	0.64	11.7289	-1.94345
607	Cassou	11	C108	Woodland	Crossopteryx febrifuga	7	17.3248	0.702	11.6438	-2.09105				821	Kou	10	2	K92	Cropland	Combretum fragrans	5.85	12.7389	0.64	11.7289	-1.94345
608	Cassou	11	C108	Woodland	Lannea acida	5.8	8.9172	0.456	11.6438	-2.09105				822	Kou	10	2	K92	Cropland	Anogeissus leiocarpa	8.1	12.7389	0.73	11.7289	-1.94345
609	Cassou	11	C108	Woodland	Terminalia laxiflora	8.5	13.3758	0.71	11.6438	-2.09105				823	Kou	10	3	K93	Woodland	Detarium microcarpum	7.65	14.0127	0.78	11.7334	-1.94439
610	Cassou	11	C108	Woodland	Vitellaria paradoxa	12	25.7325	0.72	11.6438	-2.09105				824	Kou	10	3	K93	Woodland	Detarium microcarpum	7.8	14.0127	0.78	11.7334	-1.94439
611	Cassou	11	C108	Woodland	Acacia macrostachya	5.4	7.00637	0.65	11.6438	-2.09105				825	Kou	10	3	K93	Woodland	Combretum molle	6.9	16.5605	0.758	11.7334	-1.94439
612	Cassou	11	C108	Woodland	Lannea acida	8	17.0064	0.456	11.6438	-2.09105				826	Kou	10	3	K93	Woodland	Anogeissus leiocarpa	10.85	41.1465	0.73	11.7334	-1.94439
613	Cassou	11	C108	Woodland	Detarium microcarpum	7	18.9172	0.78	11.6438	-2.09105				827	Kou	10	3	K93	Woodland	Vitellaria paradoxa	7.4	29.2994	0.72	11.7334	-1.94439
614	Cassou	11	C108	Woodland	Anogeissus leiocarpa	12	29.5541	0.73	11.6438	-2.09105				828	Kou	10	3	K93	Woodland	Vitellaria paradoxa	8	33.121	0.72	11.7334	-1.94439
615	Cassou	11	C108	Woodland	Combretum molle	6	7.64331	0.758	11.6438	-2.09105				829	Kou	10	3	K93	Woodland	Vitellaria paradoxa	8	33.121	0.72	11.7334	-1.94439
649	Cassou	12	C112	Woodland	Detarium microcarpum	7	12.7389	0.78	11.6641	-2.09127				830	Kou	10	3	K93	Woodland	Vitellaria paradoxa	8.4	35.0318	0.72	11.7334	-1.94439
650	Cassou	12	C112	Woodland	Strythnos spinosa	3.8	8.28025	0.646	11.6641	-2.09127				831	Kou	10	3	K93	Woodland	Vitellaria paradoxa	8.6	38.2166	0.72	11.7334	-1.94439
651	Cassou	12	C112	Woodland	Prosopis africana	12	27.5159	0.881	11.6641	-2.09127				832	Kou	10	4	K94	Cropland	Vitellaria paradoxa	7.8	44.586	0.72	11.733	-1.94095
652	Cassou	12	C112	Woodland	Combretum nigricans	7	19.1083	0.9	11.6641	-2.09127				833	Kou	10	4	K94	Cropland	Vitellaria paradoxa	9.7	38.2166	0.72	11.733	-1.94095
653	Cassou	12	C112	Woodland	Detarium microcarpum	3.5	5.73248	0.78	11.6641	-2.09127				834	Kou	10	4	K94	Cropland	Vitellaria paradoxa	9.7	38.2166	0.72	11.733	-1.94095
654	Cassou	12	C112	Woodland	Acacia dudgeonii	4.6	9.55414	0.65	11.6641	-2.09127				835	Kou	10	4	K94	Cropland	Vitellaria paradoxa	13.5	38.8535	0.72	11.733	-1.94095
655	Cassou	12	C112	Woodland	Acacia macrostachya	3.7	7.96178	0.65	11.6641	-2.09127				836	Kou	10	4	K94	Cropland	Anogeissus leiocarpa	5.55	10.4	0.73	11.733	-1.94095
656	Cassou	12	C112	Woodland	Combretum nigricans	3.8	7.32484	0.9	11.6641	-2.09127				837	Kou	10	4	K94	Cropland	Vitellaria paradoxa	4.65	10.4	0.72	11.733	-1.94095
657	Cassou	12	C112	Woodland	Combretum molle	4.1	5	0.758	11.6641	-2.09127				838	Kou	10	4	K94	Cropland	Anogeissus leiocarpa	5.7	10.4	0.73	11.733	-1.94095
658	Cassou	12	C112	Woodland	Bombax costatum	7	18.9172	0.35	11.6641	-2.09127				839	Kou	10	4	K94	Cropland	Anogeissus leiocarpa	9.15	10.4	0.73	11.733	-1.94095
659	Cassou	12	C112	Woodland	Acacia macrostachya	6	9.55414	0.65	11.6641	-2.09127				840	Kou	10	5	K95	Forest	Feretia apodenthera	9.15	12.7389	0.824	11.7345	-1.93761
660	Cassou	12	C112	Woodland	Combretum molle	5.6	9.23567	0.758	11.6641	-2.09127				841	Kou	10	5	K95	Forest	Anogeissus leiocarpa	12.3	10.1911	0.73	11.7345	-1.93761
661	Cassou	12	C114	Woodland	Ximenia americana	3.35	7.96178	0.95	11.6639	-2.08921				842	Kou	10	5	K95	Forest	Strychnos innocua	7.2	21.0191	0.87	11.7345	-1.93761
662	Cassou	12	C114	Woodland	Anogeissus leiocarpa	9.8	22.293	0.73	11.6639	-2.08921				843	Kou	10	5	K95	Forest	Anogeissus leiocarpa	13.8	27.3885	0.73	11.7345	-1.93761
663	Cassou	12	C114	Woodland	Sterculia setigera	9.1	38.2166	0.528	11.6639	-2.08921				844	Kou	10	5	K95	Forest	Anogeissus leiocarpa	13.8	31.8471	0.73	11.7345	-1.93761
664	Cassou	12	C114	Woodland	Combretum molle	6	17.1975	0.758	11.6639	-2.08921				845	Kou	10	5	K95	Forest	Vitellaria paradoxa	3.1	5.09554	0.72	11.7345	-1.93761
665	Cassou	12	C114	Woodland	Burkea africana	8.5	9.55414	0.689	11.6639	-2.08921				846	Kou	10	5	K95	Forest	Crossopteryx febrifuga	3.3	6.36943	0.702	11.7345	-1.93761
666	Cassou	12	C114	Woodland	Strythnos innocua	5.4	6.05096	0.87	11.6639	-2.08921				847	Kou	10	5	K95	Forest	Parkia biglobosa	4.5	13.3758	0.52521	11.7345	-1.93761
667	Cassou	12	C114	Woodland	Burkea africana	7	17.9618	0.689	11.6639	-2.08921				848	Kou	10	5	K95	Forest	Terminalia avicennioides	5.7	12.1019	0.71	11.7345	-1.93761
668	Cassou	12	C114	Woodland	Anogeissus leiocarpa	3.6	19.1083	0.73	11.6639	-2.08921				849	Kou	10	6	K96	Shrubland	Piliostigma thonningii	5.3	14.0127	0.61	11.7324	-1.94065
669	Cassou	12	C114	Woodland	Detarium microcarpum	11.2	35.0318	0.78	11.6639	-2.08921				850	Kou	10	6	K96	Shrubland	Terminalia avicennioides	5.9	9.87261	0.71	11.7324	-1.94065
670	Cassou	12	C114	Woodland	Combretum molle	6.8	6.36943	0.758	11.6639	-2.08921				851	Kou	10	6	K96	Shrubland	Vitellaria paradoxa	5.6	15.2866	0.72	11.7324	-1.94065
671	Cassou	12	C114	Woodland	Vitellaria paradoxa	5.3	5.09554	0.72	11.6639	-2.08921				852	Kou	10	6	K96	Shrubland	Vitellaria paradoxa	6.8	13.3758	0.72	11.7324	-1.94065
672	Cassou	12	C114	Woodland	Vitellaria paradoxa	11.2	35.0318	0.72	11.6639	-2.08921				853	Kou	10	6	K96	Shrubland	Piliostigma thonningii	5.8	10.5096	0.61	11.7324	-1.94065
685	Cassou	12	C118	Woodland	Piliostigma thonningii	6	14.6497	0.61	11.6683	-2.09484				854	Kou	10	6	K96	Shrubland	Strychnos innocua	3.7	6.05096	0.87	11.7324	-1.94065
686	Cassou	12	C118	Woodland	Crossopteryx febrifuga	5.4	9.23567	0.702	11.6683	-2.09484				855	Kou	10	6	K96	Shrubland	Acacia macrostachya	3.5	6.6879	0.65	11.7324	-1.94065
687	Cassou	12	C118	Woodland	Detarium microcarpum	7	19.1083	0.78	11.6683	-2.09484				856	Kou	10	6	K96	Shrubland	Entada africana	4.4	8.59873	0.53	11.7324	-1.94065
688	Cassou	12	C118	Woodland	Acacia macrostachya	7.7	19.1083	0.65	11.6683	-2.09484				857	Kou	10	6	K96	Shrubland	Lannea acida	4.5	11.465	0.456	11.7324	-1.94065
689	Cassou	12	C118	Woodland	Detarium microcarpum	7	19.5541	0.78	11.6683	-2.09484				858	Kou	10	7	K97	Shrubland	Guierra senegalensis	4	14.0127	0.758	11.7267	-1.93722
690	Cassou	12	C118	Woodland	Lannea acida	7	17.9618	0.456	11.6683	-2.09484				859	Kou	10	7	K97	Shrubland	Prosopis africana	6.2	10.9236	0.881	11.7267	-1.93722
691	Cassou	12	C118	Woodland	Crossopteryx febrifuga	7	8.28025	0.702	11.6683	-2.09484				860	Kou	10	7	K97	Shrubland	Combretum molle	6.3	7.74522	0.758	11.7267	-1.93722
692	Cassou	12	C118	Woodland	Ximenia americana	5.6	11.1465	0.95	11.6683	-2.09484				861	Kou	10	7	K97	Shrubland	Terminalia macroptera	6.3	19.7452	0.71	11.7267	-1.93722
693	Cassou	12	C118	Woodland	Detarium microcarpum	7.5	10.2803	0.78	11.6683	-2.09484				862	Kou	10	7	K97	Shrubland	Vitellaria paradoxa	5.3	13.121	0.72	11.7267	-1.93722
694	Cassou	12	C118	Woodland	Crossopteryx febrifuga	7	10.414	0.702	11.6683	-2.09484				863	Kou	10	7	K97	Shrubland	Vitellaria paradoxa	5.7	13.3758	0.72	11.7267	-1.93722
695	Cassou	12	C118	Woodland	Combretum molle	3.9	6.36943	0.758	11.6683	-2.09484				864	Kou	10	7	K97	Shrubland	Vitellaria paradoxa	5.7	13.3758	0.72	11.7267	-1.93722
696	Cassou	12	C118	Woodland	Grewia mollis	4.45	14.9682	0.437	11.6683	-2.09484				865	Kou	10	7	K97	Shrubland	Anogeissus leiocarpa	5.6	16.879	0.73	11.7267	-1.93722
731	Cassou	13	C125	Woodland	Terminalia avicinnoides	6	12.7389	0.71	11.587	-2.07053				866	Kou	10	7	K97	Shrubland	Anogeissus leiocarpa	6.8	7.51592	0.73	11.7267	-1.93722
732	Cassou	13	C125	Woodland	Vitellaria paradoxa	3.4	9.23567	0.72	11.587	-2.07053				867	Kou	10	8	K98	Cropland	Vitellaria paradoxa	7.8	16.879	0.72	11.7331	-1.94629
733	Cassou	13	C125	Woodland	Crossopteryx febrifuga	4.5	8.9172	0.702	11.587	-2.07053				868	Kou	10	8	K98	Cropland	Vitellaria paradoxa	7.8	16.879	0.72	11.7331	-1.94629
734	Cassou	13	C125	Woodland	Vitellaria paradoxa	12	27.3248	0.72	11.587	-2.07053				869	Kou	10	8	K98	Cropland	Vitellaria paradoxa	8.5	22.6115	0.72	11.7331	-1.94629
735	Cassou	13	C125	Woodland	Terminalia laxiflora	7	17.5159	0.71	11.587	-2.07053				870	Kou	10	8	K98	Cropland	Vitellaria paradoxa	9.1	23.2484	0.72	11.7331	-1.94629
736	Cassou	13	C125	Woodland	Detarium microcarpum	7	7.96178	0.78	11.587	-2.07053				871	Kou	10	8	K98	Cropland	Anogeissus leiocarpa	9.1	23.2484	0.73	11.7331	-1.94629
737	Cassou	13	C125	Woodland	Terminalia avicinnoides	7	12.7389	0.71	11.587	-2.07053				872	Kou	10	8	K98	Cropland	Vitellaria paradoxa	3.2	5.2	0.72	11.7331	-1.94629
738	Cassou	13	C125	Woodland	Vitellaria paradoxa	12	27.9618	0.72	11.587	-2.07053				873	Kou	10	8	K98	Cropland	Vitellaria paradoxa	4.5	7.64331	0.72	11.7331	-1.94629
739	Cassou	13	C125	Woodland	Burkea africana	7	18.4713	0.689	11.587	-2.07053				874	Kou	10	8	K98	Cropland	Vitellaria paradoxa	4.8	8.9172	0.72	11.7331	-1.94629
740	Cassou	13	C125	Woodland	Crossopteryx febrifuga	7	12.1019	0.702	11.587	-2.07053				875	Kou	10	9	K99	Shrubland	Vitellaria paradoxa	6.8	10.1911	0.72	11.7323	-1.94101
741	Cassou	13	C125	Woodland	Terminalia avicinnoides	7	11.1465	0.71	11.587	-2.07053				876	Kou	10	9	K99	Shrubland	Terminalia avicennioides	6.1	11.465	0.71	11.7323	-1.94101
742	Cassou	13	C125	Woodland	Lannea velutina	7	7.32484	0.456	11.587	-2.07053				877	Kou	10	9	K99	Shrubland	Vitellaria paradoxa	5.9	15.9236	0.72	11.7323	-1.94101
754	Cassou	13	C128	Woodland	Terminalia laxiflora	3.1	12.7389	0.71	11.6683	-2.09484				878	Kou	10	9	K99	Shrubland	Vitellaria paradoxa	5.3	16.242	0.72	11.7323	-1.94101
755	Cassou	13	C128	Woodland	Detarium microcarpum	6.5	12.7389	0.78	11.6683	-2.09484				879	Kou	10	9	K99	Shrubland	Vitellaria paradoxa	5.3	21.9745	0.72	11.7323	-1.94101
756	Cassou	13	C128	Woodland	Combretum glutinosum	5	13.6943	0.9	11.6683	-2.09484				880	Kou	10	9	K99	Shrubland	Vitellaria paradoxa	6.2	15.4777	0.72	11.7323	-1.94101
757	Cassou	13	C128	Woodland	Vitellaria paradoxa	5.1	12.7389	0.72	11.6683	-2.09484				881	Kou	10	9	K99	Shrubland	Detarium microcarpum	5.4	10.4	0.78	11.7323	-1.94101
758	Cassou	13	C128	Woodland	Crossopteryx febrifuga	4	7.32484	0.702	11.6683	-2.09484				882	Kou	10	9	K99	Shrubland	Piliostigma thonningii	5.55	12.1019	0.61	11.7323	-1.94101
759	Cassou	13	C128	Woodland	Pericopsis laxiflora	8	17.6433	0.93	11.6683	-2.09484				883	Kou	10	9	K99	Shrubland	Vitellaria paradoxa	6.4	14.0127	0.72	11.7323	-1.94101
760	Cassou	13	C128	Woodland	Detarium microcarpum	7	18.2803	0.78	11.6683	-2.09484				884	Kou	11	1	K101	Woodland	Detarium microcarpum	8.7	19.7452	0.78	11.7632	-1.92546
761	Cassou	13	C128	Woodland	Hannoa undulata	5.05	11.1465	0.48	11.6683	-2.09484				885	Kou	11	1	K101	Woodland	Piliostigma thonningii	8.1	21.6561	0.61	11.7632	-1.92546
762	Cassou	13	C128	Woodland	Vitellaria paradoxa	7	19.4268	0.72	11.6683	-2.09484				886	Kou	11	1	K101	Woodland	Vitellaria paradoxa	11.55	16.5605	0.72	11.7632	-1.92546
763	Cassou	13	C128	Woodland	Acacia dudgeonii	4.62	7.96178	0.65	11.6683	-2.09484				887	Kou	11	1	K101	Woodland	Entada africana	11.85	18.4713	0.53	11.7632	-1.92546
764	Cassou	13	C128	Woodland	Combretum glutinosum	4.2	8.9172	0.9	11.6683	-2.09484				888	Kou	11	1	K101	Woodland	Vitellaria paradoxa	12.15	19.1083	0.72	11.7632	-1.92546
765	Cassou	13	C128	Woodland	Crossopteryx febrifuga	8	14.3312	0.702	11.6683	-2.09484				889	Kou	11	1	K101	Woodland	Vitellaria paradoxa	9.15	32.4841	0.72	11.7632	-1.92546
781	Cassou	14	C131	Woodland	Detarium microcarpum	7	11.1465	0.78	11.6109	-2.05941				890	Kou	11	1	K101	Woodland	Lannea acida	3.6	5.73248	0.456	11.7632	-1.92546
782	Cassou	14	C131	Woodland	Crossopteryx febrifuga	8	22.293	0.702	11.6109	-2.05941				891	Kou	11	1	K101	Woodland	Vitellaria paradoxa	4.6	7.00637	0.72	11.7632	-1.92546
783	Cassou	14	C131	Woodland	Lannea acida	7	16.3694	0.456	11.6109	-2.05941				892	Kou	11	1	K101	Woodland	Vitellaria paradoxa	4.1	11.1465	0.72	11.7632	-1.92546
784	Cassou	14	C131	Woodland	Burkea africana	5.2	9.55414	0.689	11.6109	-2.05941				893	Kou	11	2	K102	Shrubland	Balanites aegyptiaca	5.9	17.8344	0.663	11.7597	-1.92853
785	Cassou	14	C131	Woodland	Detarium microcarpum	6.3	12.7389	0.78	11.6109	-2.05941				894	Kou	11	2	K102	Shrubland	Entada africana	6.8	11.3376	0.53	11.7597	-1.92853
786	Cassou	14	C131	Woodland	Crossopteryx febrifuga	6.5	12.7389	0.702	11.6109	-2.05941				895	Kou	11	2	K102	Shrubland	Entada africana	6	14.2038	0.53	11.7597	-1.92853
787	Cassou	14	C131	Woodland	Detarium microcarpum	4.4	6.6879	0.78	11.6109	-2.05941				896	Kou	11	2	K102	Shrubland	Entada africana	6	10.0637	0.53	11.7597	-1.92853
788	Cassou	14	C131	Woodland	Acacia macrostachya	8.7	20.7006	0.65	11.6109	-2.05941				897	Kou	11	2	K102	Shrubland	Combretum molle	5.9	22.9299	0.758	11.7597	-1.92853
789	Cassou	14	C131	Woodland	Piliostigma thonningii	8.7	15.9236	0.61	11.6109	-2.05941				898	Kou	11	2	K102	Shrubland	Sterculia setigera	5.3	16.3057	0.528	11.7597	-1.92853
790	Cassou	14	C131	Woodland	Bombax costatum	5	7.96178	0.35	11.6109	-2.05941				899	Kou	11	2	K102	Shrubland	Lannea acida	6.9	10.4	0.456	11.7597	-1.92853
791	Cassou	14	C131	Woodland	Acacia dudgeonii	4.3	6.6879	0.65	11.6109	-2.05941				900	Kou	11	2	K102	Shrubland	Vitellaria paradoxa	6.6	10.1911	0.72	11.7597	-1.92853
792	Cassou	14	C131	Woodland	Cassia sieberiana	4.4	21.3376	0.72	11.6109	-2.05941				901	Kou	11	2	K102	Shrubland	Acacia macrostachya	6.7	19.0446	0.65	11.7597	-1.92853
805	Cassou	14	C133	Woodland	Detarium microcarpum	7	17.0064	0.78	11.6107	-2.05872				902	Kou	11	3	K103	Woodland	Lannea acida	11.7	49.6815	0.456	11.7619	-1.93547
806	Cassou	14	C133	Woodland	Lannea acida	4.2	5	0.456	11.6107	-2.05872				903	Kou	11	3	K103	Woodland	Lannea acida	12.3	40.6815	0.456	11.7619	-1.93547
807	Cassou	14	C133	Woodland	Crossopteryx febrifuga	7	17.9618	0.702	11.6107	-2.05872				904	Kou	11	3	K103	Woodland	Lannea acida	11.25	55.414	0.456	11.7619	-1.93547
808	Cassou	14	C133	Woodland	Acacia macrostachya	6.2	19.1083	0.65	11.6107	-2.05872				905	Kou	11	3	K103	Woodland	Sterculia setigera	7.8	49.6815	0.528	11.7619	-1.93547
809	Cassou	14	C133	Woodland	Acacia macrostachya	6.8	13.3758	0.65	11.6107	-2.05872				906	Kou	11	3	K103	Woodland	Acacia macrostachya	6.45	29.0446	0.65	11.7619	-1.93547
810	Cassou	14	C133	Woodland	Crossopteryx febrifuga	4.25	12.7389	0.702	11.6107	-2.05872				907	Kou	11	3	K103	Woodland	Lannea acida	13.65	31.7834	0.456	11.7619	-1.93547
811	Cassou	14	C133	Woodland	Detarium microcarpum	4.1	8.28025	0.78	11.6107	-2.05872				908	Kou	11	3	K103	Woodland	Vitellaria paradoxa	4.5	11.465	0.72	11.7619	-1.93547
812	Cassou	14	C133	Woodland	Acacia macrostachya	4.7	9.55414	0.65	11.6107	-2.05872				909	Kou	11	3	K103	Woodland	Vitellaria paradoxa	5.3	10.5096	0.72	11.7619	-1.93547
813	Cassou	14	C133	Woodland	Crossopteryx febrifuga	5.8	11.1465	0.702	11.6107	-2.05872				910	Kou	11	3	K103	Woodland	Vitellaria paradoxa	5.7	10.1911	0.72	11.7619	-1.93547
814	Cassou	14	C133	Woodland	Detarium microcarpum	6	14.3312	0.78	11.6107	-2.05872				911	Kou	11	4	K104	Cropland	Ozoroa insignis	5.7	14.9682	0.715	11.7648	-1.92633
815	Cassou	14	C133	Woodland	Vitellaria paradoxa	3.3	9.87261	0.72	11.6107	-2.05872				912	Kou	11	4	K104	Cropland	Vitellaria paradoxa	7.8	11.1465	0.72	11.7648	-1.92633
825	Cassou	14	C135	Woodland	Crossopteryx febrifuga	5	7.00637	0.702	11.6115	-2.06395				913	Kou	11	4	K104	Cropland	Vitellaria paradoxa	8.3	12.4204	0.72	11.7648	-1.92633
826	Cassou	14	C135	Woodland	Detarium microcarpum	5.4	9.55414	0.78	11.6115	-2.06395				914	Kou	11	4	K104	Cropland	Vitellaria paradoxa	8.2	14.0127	0.72	11.7648	-1.92633
827	Cassou	14	C135	Woodland	Lannea velutina	4.15	7.00637	0.456	11.6115	-2.06395				915	Kou	11	4	K104	Cropland	Lannea acida	5.6	21.3376	0.456	11.7648	-1.92633
828	Cassou	14	C135	Woodland	Burkea africana	5.7	14.0127	0.689	11.6115	-2.06395				916	Kou	11	4	K104	Cropland	Detarium microcarpum	9.4	25.1592	0.78	11.7648	-1.92633
829	Cassou	14	C135	Woodland	Lannea acida	7	20.3822	0.456	11.6115	-2.06395				917	Kou	11	4	K104	Cropland	Vitellaria paradoxa	3.6	5.41401	0.72	11.7648	-1.92633
830	Cassou	14	C135	Woodland	Piliostigma thonningii	5.1	6.6879	0.61	11.6115	-2.06395				918	Kou	11	4	K104	Cropland	Lannea acida	3.7	5.41401	0.456	11.7648	-1.92633
831	Cassou	14	C135	Woodland	Detarium microcarpum	3.5	5	0.78	11.6115	-2.06395				919	Kou	11	4	K104	Cropland	Vitellaria paradoxa	3	7.00637	0.72	11.7648	-1.92633
832	Cassou	14	C135	Woodland	Vitellaria paradoxa	10.5	30.2548	0.72	11.6115	-2.06395				920	Kou	11	5	K105	Shrubland	Lannea acida	4.2	5.41401	0.456	11.7618	-1.93569
833	Cassou	14	C135	Woodland	Terminalia laxiflora	4.5	6.36943	0.71	11.6115	-2.06395				921	Kou	11	5	K105	Shrubland	Vitellaria paradoxa	6.8	12.7389	0.72	11.7618	-1.93569
834	Cassou	14	C135	Woodland	Crossopteryx febrifuga	7	13.3758	0.702	11.6115	-2.06395				922	Kou	11	5	K105	Shrubland	Lannea acida	5	10.0637	0.456	11.7618	-1.93569
835	Cassou	14	C135	Woodland	Lannea acida	3.6	6.6879	0.456	11.6115	-2.06395				923	Kou	11	5	K105	Shrubland	Vitellaria paradoxa	5.5	10.0637	0.72	11.7618	-1.93569
836	Cassou	14	C135	Woodland	Detarium microcarpum	7	17.9618	0.78	11.6115	-2.06395				924	Kou	11	5	K105	Shrubland	Vitellaria paradoxa	6.1	14.2038	0.72	11.7618	-1.93569
837	Cassou	14	C136	Woodland	Crossopteryx febrifuga	7	10.1911	0.702	11.6152	-2.05849				925	Kou	11	5	K105	Shrubland	Vitellaria paradoxa	4.9	11.8471	0.72	11.7618	-1.93569
838	Cassou	14	C136	Woodland	Vitellaria paradoxa	12	26.3694	0.72	11.6152	-2.05849				926	Kou	11	5	K105	Shrubland	Burkea africana	6.9	15.4777	0.689	11.7618	-1.93569
839	Cassou	14	C136	Woodland	Pteleosis suberosa	3.25	12.7389	0.662855	11.6152	-2.05849				927	Kou	11	5	K105	Shrubland	Vitellaria paradoxa	6.9	27.0701	0.72	11.7618	-1.93569
840	Cassou	14	C136	Woodland	Pteleosis suberosa	3.1	8.28025	0.662855	11.6152	-2.05849				928	Kou	11	5	K105	Shrubland	Vitellaria paradoxa	6.8	17.707	0.72	11.7618	-1.93569
841	Cassou	14	C136	Woodland	Crossopteryx febrifuga	7.5	13.0573	0.702	11.6152	-2.05849				929	Kou	11	6	K106	Shrubland	Vitellaria paradoxa	6.9	15.0318	0.72	11.762	-1.93451
842	Cassou	14	C136	Woodland	Pericopsis laxiflora	4.1	11.1465	0.93	11.6152	-2.05849				930	Kou	11	6	K106	Shrubland	Vitellaria paradoxa	4.4	13.758	0.72	11.762	-1.93451
843	Cassou	14	C136	Woodland	Vitellaria paradoxa	12	20.1911	0.72	11.6152	-2.05849				931	Kou	11	6	K106	Shrubland	Vitellaria paradoxa	6.7	12.1656	0.72	11.762	-1.93451
844	Cassou	14	C136	Woodland	Terminalia avicinnoides	7.5	12.7389	0.71	11.6152	-2.05849				932	Kou	11	6	K106	Shrubland	Vitellaria paradoxa	4.8	10.5732	0.72	11.762	-1.93451
845	Cassou	14	C136	Woodland	Swartzia madagascarienis	4.8	7.96178	0.9	11.6152	-2.05849				933	Kou	11	6	K106	Shrubland	Vitellaria paradoxa	5	8.16561	0.72	11.762	-1.93451
846	Cassou	14	C136	Woodland	Crossopteryx febrifuga	7	13.3758	0.702	11.6152	-2.05849				934	Kou	11	6	K106	Shrubland	Vitellaria paradoxa	5	10.1656	0.72	11.762	-1.93451
847	Cassou	14	C136	Woodland	Burkea africana	7	17.5159	0.689	11.6152	-2.05849				935	Kou	11	6	K106	Shrubland	Vitellaria paradoxa	6.3	13.8854	0.72	11.762	-1.93451
872	Cassou	14	C139	Woodland	Detarium microcarpum	7.5	18.1529	0.78	11.6117	-2.05609				936	Kou	11	6	K106	Shrubland	Vitellaria paradoxa	6.3	13.8854	0.72	11.762	-1.93451
873	Cassou	14	C139	Woodland	Pericopsis laxiflora	7	23.8854	0.93	11.6117	-2.05609				937	Kou	11	6	K106	Shrubland	Vitellaria paradoxa	6.3	13.8854	0.72	11.762	-1.93451
874	Cassou	14	C139	Woodland	Crossopteryx febrifuga	4.25	6.36943	0.702	11.6117	-2.05609				938	Kou	11	7	K107	Cropland	Vitellaria paradoxa	7.2	23.2484	0.72	11.7654	-1.92805
875	Cassou	14	C139	Woodland	Combretum molle	5	8.28025	0.758	11.6117	-2.05609				939	Kou	11	7	K107	Cropland	Vitellaria paradoxa	7.2	23.2484	0.72	11.7654	-1.92805
876	Cassou	14	C139	Woodland	Strythnos spinosa	4.15	9.23567	0.646	11.6117	-2.05609				940	Kou	11	7	K107	Cropland	Vitellaria paradoxa	7.2	23.2484	0.72	11.7654	-1.92805
877	Cassou	14	C139	Woodland	Crossopteryx febrifuga	7	12.7389	0.702	11.6117	-2.05609				941	Kou	11	7	K107	Cropland	Piliostigma thonningii	5.175	10.4	0.61	11.7654	-1.92805
878	Cassou	14	C139	Woodland	Terminalia laxiflora	3.6	7.96178	0.71	11.6117	-2.05609				942	Kou	11	7	K107	Cropland	Detarium microcarpum	5.1	10.4	0.78	11.7654	-1.92805
879	Cassou	14	C139	Woodland	Pteleosis suberosa	3.1	9.55414	0.662855	11.6117	-2.05609				943	Kou	11	7	K107	Cropland	Detarium microcarpum	5.55	12.1019	0.78	11.7654	-1.92805
880	Cassou	14	C139	Woodland	Combretum nigricans	5.2	11.1465	0.9	11.6117	-2.05609				944	Kou	11	7	K107	Cropland	Entada africana	5.475	14.0127	0.53	11.7654	-1.92805
881	Cassou	14	C139	Woodland	Acacia dudgeonii	4.95	6.36943	0.65	11.6117	-2.05609				945	Kou	11	7	K107	Cropland	Pseudocedrela kotschii	6.225	12.7389	0.621	11.7654	-1.92805
882	Cassou	14	C139	Woodland	Crossopteryx febrifuga	4.8	9.55414	0.702	11.6117	-2.05609				946	Kou	11	7	K107	Cropland	Vitellaria paradoxa	6.6	12.1019	0.72	11.7654	-1.92805
883	Cassou	14	C139	Woodland	Acacia macrostachya	4.5	11.1465	0.65	11.6117	-2.05609				947	Kou	11	8	K108	Woodland	Burkea africana	6.525	12.7389	0.689	11.7665	-1.93029
904	Cassou	15	C144	Woodland	Anogeissus leiocarpa	4.5	5	0.73	11.6284	-2.07308				948	Kou	11	8	K108	Woodland	Detarium microcarpum	5.775	14.6497	0.78	11.7665	-1.93029
905	Cassou	15	C144	Woodland	Combretum molle	4.95	6.36943	0.758	11.6284	-2.07308				949	Kou	11	8	K108	Woodland	Detarium microcarpum	10.15	40.5096	0.78	11.7665	-1.93029
906	Cassou	15	C144	Woodland	Feretia apodanthera	3.9	8.9172	0.824	11.6284	-2.07308				950	Kou	11	8	K108	Woodland	Burkea africana	3.6	5.41401	0.689	11.7665	-1.93029
907	Cassou	15	C144	Woodland	Vitellaria paradoxa	4.7	11.1465	0.72	11.6284	-2.07308				951	Kou	11	8	K108	Woodland	Detarium microcarpum	4.3	7.00637	0.78	11.7665	-1.93029
908	Cassou	15	C144	Woodland	Sterculia setigera	7	12.7389	0.528	11.6284	-2.07308				952	Kou	11	8	K108	Woodland	Vitellaria paradoxa	4.6	7.00637	0.72	11.7665	-1.93029
909	Cassou	15	C144	Woodland	Diospyros mespiliformis	8	25.4777	0.71	11.6284	-2.07308				953	Kou	11	8	K108	Woodland	Vitellaria paradoxa	4.6	7.32484	0.72	11.7665	-1.93029
910	Cassou	15	C144	Woodland	Feretia apodanthera	4.5	15.6051	0.824	11.6284	-2.07308				954	Kou	11	8	K108	Woodland	Prosopis africana	4.5	8.28025	0.881	11.7665	-1.93029
911	Cassou	15	C144	Woodland	Bombax costatum	5.6	5.09554	0.35	11.6284	-2.07308				955	Kou	11	8	K108	Woodland	Sterculia setigera	4.4	8.59873	0.528	11.7665	-1.93029
912	Cassou	15	C144	Woodland	Combretum molle	4.9	7.00637	0.758	11.6284	-2.07308				956	Kou	11	9	K109	Shrubland	Detarium microcarpum	4.2	14.8408	0.78	11.7597	-1.92558
913	Cassou	15	C144	Woodland	Guiera senegalensis	6.5	12.7389	0.758	11.6284	-2.07308				957	Kou	11	9	K109	Shrubland	Acacia macrostachya	5.2	17.0701	0.65	11.7597	-1.92558
914	Cassou	15	C144	Woodland	Combretum glutinosum	4	15.2866	0.9	11.6284	-2.07308				958	Kou	11	9	K109	Shrubland	Burkea africana	6.2	10.6178	0.689	11.7597	-1.92558
915	Cassou	15	C144	Woodland	Strythnos spinosa	6.2	9.55414	0.646	11.6284	-2.07308				959	Kou	11	9	K109	Shrubland	Strychnos spinosa	4.8	10.4	0.646	11.7597	-1.92558
916	Cassou	15	C145	Woodland	Lannea velutina	7	13.3758	0.456	11.6335	-2.06982				960	Kou	11	9	K109	Shrubland	Acacia macrostachya	5.55	10.4	0.65	11.7597	-1.92558
917	Cassou	15	C145	Woodland	Piliostigma thonningii	4.2	7.96178	0.61	11.6335	-2.06982				961	Kou	11	9	K109	Shrubland	Detarium microcarpum	5.25	10.1911	0.78	11.7597	-1.92558
918	Cassou	15	C145	Woodland	Piliostigma thonningii	3.6	7.00637	0.61	11.6335	-2.06982				962	Kou	11	9	K109	Shrubland	Burkea africana	6.3	12.7389	0.689	11.7597	-1.92558
919	Cassou	15	C145	Woodland	Combretum glutinosum	4.5	12.7389	0.9	11.6335	-2.06982				963	Kou	11	9	K109	Shrubland	Detarium microcarpum	6.15	14.0127	0.78	11.7597	-1.92558
920	Cassou	15	C145	Woodland	Piliostigma thonningii	3.95	8.28025	0.61	11.6335	-2.06982				964	Kou	11	9	K109	Shrubland	Detarium microcarpum	4.8	13.5669	0.78	11.7597	-1.92558
921	Cassou	15	C145	Woodland	Piliostigma thonningii	6	28.6624	0.61	11.6335	-2.06982				965	Kou	11	10	K110	Woodland	Burkea africana	7.65	23.5669	0.689	11.7598	-1.93318
922	Cassou	15	C145	Woodland	Cassia sieberiana	7	19.5541	0.72	11.6335	-2.06982				966	Kou	11	10	K110	Woodland	Detarium microcarpum	10.2	19.1083	0.78	11.7598	-1.93318
931	Cassou	15	C147	Woodland	Terminalia avicinnoides	6	9.23567	0.71	11.6322	-2.07215				967	Kou	11	10	K110	Woodland	Lannea acida	13.95	46.4968	0.456	11.7598	-1.93318
932	Cassou	15	C147	Woodland	Detarium microcarpum	3.8	20.7006	0.78	11.6322	-2.07215				968	Kou	11	10	K110	Woodland	Combretum nigricans	4.65	10.4	0.9	11.7598	-1.93318
933	Cassou	15	C147	Woodland	Combretum glutinosum	4.95	10.5096	0.9	11.6322	-2.07215				969	Kou	11	10	K110	Woodland	Pteleopsis suberosa	5.4	10.4	0.74	11.7598	-1.93318
934	Cassou	15	C147	Woodland	Vitellaria paradoxa	8	23.8854	0.72	11.6322	-2.07215				970	Kou	11	10	K110	Woodland	Detarium microcarpum	5.1	11.465	0.78	11.7598	-1.93318
935	Cassou	15	C147	Woodland	Piliostigma thonningii	4	9.55414	0.61	11.6322	-2.07215				971	Kou	11	10	K110	Woodland	Combretum nigricans	10.2	10.4	0.9	11.7598	-1.93318
936	Cassou	15	C147	Woodland	Lannea velutina	3.6	11.1465	0.456	11.6322	-2.07215				972	Kou	11	10	K110	Woodland	Detarium microcarpum	6.75	15.2866	0.78	11.7598	-1.93318
937	Cassou	15	C147	Woodland	Crossopteryx febrifuga	4.35	11.465	0.702	11.6322	-2.07215				973	Kou	11	10	K110	Woodland	Detarium microcarpum	7.05	20.3822	0.78	11.7598	-1.93318
938	Cassou	15	C147	Woodland	Detarium microcarpum	7	13.3758	0.78	11.6322	-2.07215				974	Kou	12	1	K111	Forest	Anogeissus leiocarpa	10.2	15.2866	0.73	11.781	-1.93531
939	Cassou	15	C147	Woodland	Piliostigma thonningii	5	21.3376	0.61	11.6322	-2.07215				975	Kou	12	1	K111	Forest	Pteleopsis suberosa	9.15	18.4713	0.74	11.781	-1.93531
940	Cassou	15	C147	Woodland	Terminalia laxiflora	4	10.5096	0.71	11.6322	-2.07215				976	Kou	12	1	K111	Forest	Terminalia avicennioides	8.55	25.4777	0.71	11.781	-1.93531
941	Cassou	15	C147	Woodland	Piliostigma thonningii	3.6	9.55414	0.61	11.6322	-2.07215				977	Kou	12	1	K111	Forest	Vitellaria paradoxa	12	44.586	0.72	11.781	-1.93531
942	Cassou	15	C148	Woodland	Piliostigma thonningii	5.9	23.8854	0.61	11.631	-2.07147				978	Kou	12	1	K111	Forest	Burkea africana	5.1	10.4	0.689	11.781	-1.93531
943	Cassou	15	C148	Woodland	Vitellaria paradoxa	12	51.5924	0.72	11.631	-2.07147				979	Kou	12	1	K111	Forest	Detarium microcarpum	4.95	10.828	0.78	11.781	-1.93531
944	Cassou	15	C148	Woodland	Cassia sieberiana	7	13.3758	0.72	11.631	-2.07147				980	Kou	12	1	K111	Forest	Terminalia avicennioides	6.15	10.1911	0.71	11.781	-1.93531
945	Cassou	15	C148	Woodland	Piliostigma thonningii	4.3	6.36943	0.61	11.631	-2.07147				981	Kou	12	1	K111	Forest	Detarium microcarpum	6.15	10.1911	0.78	11.781	-1.93531
946	Cassou	15	C148	Woodland	Piliostigma thonningii	4.3	8.9172	0.61	11.631	-2.07147				982	Kou	12	1	K111	Forest	Acacia macrostachya	5.55	11.465	0.65	11.781	-1.93531
947	Cassou	15	C148	Woodland	Piliostigma thonningii	6.1	27.3885	0.61	11.631	-2.07147				983	Kou	12	2	K112	Woodland	Anogeissus leiocarpa	6.45	10.1911	0.73	11.7873	-1.93975
948	Cassou	15	C148	Woodland	Acacia sieberiana	5.2	17.5159	0.65	11.631	-2.07147				984	Kou	12	2	K112	Woodland	Anogeissus leiocarpa	6.15	14.0127	0.73	11.7873	-1.93975
952	Cassou	15	C150	Woodland	Vitellaria paradoxa	6.5	7.96178	0.72	11.6302	-2.07484				985	Kou	12	2	K112	Woodland	Detarium microcarpum	8.4	15.2866	0.78	11.7873	-1.93975
953	Cassou	15	C150	Woodland	Detarium microcarpum	4.5	7.00637	0.78	11.6302	-2.07484				986	Kou	12	2	K112	Woodland	Vitellaria paradoxa	4.65	10.4	0.72	11.7873	-1.93975
954	Cassou	15	C150	Woodland	Terminalia laxiflora	4.6	7.00637	0.71	11.6302	-2.07484				987	Kou	12	2	K112	Woodland	Detarium microcarpum	4.65	10.4	0.78	11.7873	-1.93975
955	Cassou	15	C150	Woodland	Anogeissus leiocarpa	13.1	15.9236	0.73	11.6302	-2.07484				988	Kou	12	2	K112	Woodland	Anogeissus leiocarpa	5.25	10.4	0.73	11.7873	-1.93975
956	Cassou	15	C150	Woodland	Daniella oliveri	4.8	10.1911	0.504	11.6302	-2.07484				989	Kou	12	2	K112	Woodland	Acacia macrostachya	6.3	10.4	0.65	11.7873	-1.93975
957	Cassou	15	C150	Woodland	Vitellaria paradoxa	6.85	12.7389	0.72	11.6302	-2.07484				990	Kou	12	2	K112	Woodland	Detarium microcarpum	6.225	10.4	0.78	11.7873	-1.93975
958	Cassou	15	C150	Woodland	Entada africana	12	52.5478	0.53	11.6302	-2.07484				991	Kou	12	2	K112	Woodland	Detarium microcarpum	6.15	10.828	0.78	11.7873	-1.93975
959	Cassou	15	C150	Woodland	Detarium microcarpum	5.4	6.36943	0.78	11.6302	-2.07484				992	Kou	12	3	K113	Forest	Detarium microcarpum	7.05	14.6497	0.78	11.782	-1.93534
960	Cassou	15	C150	Woodland	Anogeissus leiocarpa	4.9	15.9236	0.73	11.6302	-2.07484				993	Kou	12	3	K113	Forest	Anogeissus leiocarpa	6.9	21.0191	0.73	11.782	-1.93534
961	Cassou	15	C150	Woodland	Terminalia laxiflora	8	26.3694	0.71	11.6302	-2.07484				994	Kou	12	3	K113	Forest	Burkea africana	9.8	35.6688	0.689	11.782	-1.93534
962	Cassou	15	C150	Woodland	Vitellaria paradoxa	12	35.0318	0.72	11.6302	-2.07484				995	Kou	12	3	K113	Forest	Piliostigma thonningii	3.1	5.73248	0.61	11.782	-1.93534
963	Cassou	15	C150	Woodland	Anogeissus leiocarpa	8.5	28.9172	0.73	11.6302	-2.07484				996	Kou	12	3	K113	Forest	Piliostigma thonningii	3.6	6.36943	0.61	11.782	-1.93534
976	Cassou	16	C152	Woodland	Isoberlinia doka	9.5	21.0191	0.585	11.6683	-2.06893				997	Kou	12	3	K113	Forest	Detarium microcarpum	3.5	7.96178	0.78	11.782	-1.93534
977	Cassou	16	C152	Woodland	Detarium microcarpum	7	18.9172	0.78	11.6683	-2.06893				998	Kou	12	3	K113	Forest	Piliostigma thonningii	4.6	7.64331	0.61	11.782	-1.93534
978	Cassou	16	C152	Woodland	Combretum glutinosum	4.85	7.96178	0.9	11.6683	-2.06893				999	Kou	12	3	K113	Forest	Lannea acida	5.6	6.36943	0.456	11.782	-1.93534
979	Cassou	16	C152	Woodland	Pteleosis suberosa	3.7	6.05096	0.662855	11.6683	-2.06893				1000	Kou	12	3	K113	Forest	Detarium microcarpum	4.9	7.64331	0.78	11.782	-1.93534
980	Cassou	16	C152	Woodland	Lannea acida	7	10.1911	0.456	11.6683	-2.06893				1001	Kou	12	4	K114	Shrubland	Detarium microcarpum	5.6	7.64331	0.78	11.7833	-1.94012
981	Cassou	16	C152	Woodland	Detarium microcarpum	3.5	6.05096	0.78	11.6683	-2.06893				1002	Kou	12	4	K114	Shrubland	Vitellaria paradoxa	5.9	8.59873	0.72	11.7833	-1.94012
982	Cassou	16	C152	Woodland	Isoberlinia doka	5.45	8.28025	0.585	11.6683	-2.06893				1003	Kou	12	4	K114	Shrubland	Acacia macrostachya	5	19.1083	0.65	11.7833	-1.94012
983	Cassou	16	C152	Woodland	Pericopsis laxiflora	4.4	6.36943	0.93	11.6683	-2.06893				1004	Kou	12	4	K114	Shrubland	Anogeissus leiocarpa	4.8	10.4	0.73	11.7833	-1.94012
984	Cassou	16	C152	Woodland	Detarium microcarpum	6.4	8.9172	0.78	11.6683	-2.06893				1005	Kou	12	4	K114	Shrubland	Anogeissus leiocarpa	5.1	9.10828	0.73	11.7833	-1.94012
985	Cassou	16	C152	Woodland	Lannea acida	10.5	19.1083	0.456	11.6683	-2.06893				1006	Kou	12	4	K114	Shrubland	Anogeissus leiocarpa	4.8	24.2038	0.73	11.7833	-1.94012
986	Cassou	16	C152	Woodland	Detarium microcarpum	4.7	8.9172	0.78	11.6683	-2.06893				1007	Kou	12	4	K114	Shrubland	Anogeissus leiocarpa	3.65	10.9236	0.73	11.7833	-1.94012
987	Cassou	16	C152	Woodland	Lannea acida	3.7	7.32484	0.456	11.6683	-2.06893				1008	Kou	12	4	K114	Shrubland	Anogeissus leiocarpa	5.8	18.4713	0.73	11.7833	-1.94012
988	Cassou	16	C153	Woodland	Burkea africana	4.25	6.36943	0.689	11.6674	-2.07149				1009	Kou	12	4	K114	Shrubland	Acacia pennata	5.8	11.465	0.65	11.7833	-1.94012
989	Cassou	16	C153	Woodland	Detarium microcarpum	7	12.7389	0.78	11.6674	-2.07149				1010	Kou	12	5	K115	Woodland	Diospyros mespiliformis	12.8	30.1274	0.71	11.7818	-1.93772
990	Cassou	16	C153	Woodland	Combretum molle	6.2	9.55414	0.758	11.6674	-2.07149				1011	Kou	12	5	K115	Woodland	Vitellaria paradoxa	12.15	44.586	0.72	11.7818	-1.93772
991	Cassou	16	C153	Woodland	Terminalia avicinnoides	3.2	5.41401	0.71	11.6674	-2.07149				1012	Kou	12	5	K115	Woodland	Azadirachta indica	10.3	44.586	0.62	11.7818	-1.93772
992	Cassou	16	C153	Woodland	Detarium microcarpum	5	5.41401	0.78	11.6674	-2.07149				1013	Kou	12	5	K115	Woodland	Guierra senegalensis	4.65	10.4	0.758	11.7818	-1.93772
993	Cassou	16	C153	Woodland	Lannea acida	8.5	20.0637	0.456	11.6674	-2.07149				1014	Kou	12	5	K115	Woodland	Guierra senegalensis	4.95	10.4	0.758	11.7818	-1.93772
994	Cassou	16	C153	Woodland	Terminalia laxiflora	4.4	6.36943	0.71	11.6674	-2.07149				1015	Kou	12	5	K115	Woodland	Detarium microcarpum	5.55	14.0127	0.78	11.7818	-1.93772
995	Cassou	16	C153	Woodland	Prosopis africana	9	33.121	0.881	11.6674	-2.07149				1016	Kou	12	5	K115	Woodland	Balanites aegyptiaca	4.8	20.3822	0.663	11.7818	-1.93772
996	Cassou	16	C153	Woodland	Burkea africana	7.5	12.7389	0.689	11.6674	-2.07149				1017	Kou	12	5	K115	Woodland	Lannea acida	7.65	15.2866	0.456	11.7818	-1.93772
997	Cassou	16	C153	Woodland	Detarium microcarpum	8	26.4331	0.78	11.6674	-2.07149				1018	Kou	12	5	K115	Woodland	Vitellaria paradoxa	8.25	15.2866	0.72	11.7818	-1.93772
998	Cassou	16	C153	Woodland	Lannea acida	6	6.05096	0.456	11.6674	-2.07149				1019	Kou	12	6	K116	Woodland	Balanites aegyptiaca	8.25	17.1975	0.663	11.7881	-1.93438
999	Cassou	16	C153	Woodland	Terminalia laxiflora	4.9	9.55414	0.71	11.6674	-2.07149				1020	Kou	12	6	K116	Woodland	Combretum molle	4.8	24.1401	0.758	11.7881	-1.93438
1000	Cassou	16	C154	Woodland	Piliostigma thonningii	3.5	14.3312	0.61	11.6628	-2.06776				1021	Kou	12	6	K116	Woodland	Guierra senegalensis	2	12.4204	0.758	11.7881	-1.93438
1001	Cassou	16	C154	Woodland	Strythnos spinosa	6.2	15.2866	0.646	11.6628	-2.06776				1022	Kou	12	6	K116	Woodland	Vitellaria paradoxa	5	28.6624	0.72	11.7881	-1.93438
1002	Cassou	16	C154	Woodland	Lannea acida	12	32.8025	0.456	11.6628	-2.06776				1023	Kou	12	6	K116	Woodland	Vitellaria paradoxa	6.8	27.0701	0.72	11.7881	-1.93438
1003	Cassou	16	C154	Woodland	Terminalia avicinnoides	7	13.3758	0.71	11.6628	-2.06776				1024	Kou	12	6	K116	Woodland	Vitellaria paradoxa	6.8	29.6178	0.72	11.7881	-1.93438
1004	Cassou	16	C154	Woodland	Strythnos innocua	5.9	12.1019	0.87	11.6628	-2.06776				1025	Kou	12	6	K116	Woodland	Detarium microcarpum	6.8	29.6178	0.78	11.7881	-1.93438
1005	Cassou	16	C154	Woodland	Sterculia setigera	4.8	7.96178	0.528	11.6628	-2.06776				1026	Kou	12	6	K116	Woodland	Vitellaria paradoxa	7.9	27.0701	0.72	11.7881	-1.93438
1006	Cassou	16	C154	Woodland	Terminalia laxiflora	5.6	12.1019	0.71	11.6628	-2.06776				1027	Kou	12	6	K116	Woodland	Vitellaria paradoxa	6.8	36.9427	0.72	11.7881	-1.93438
1007	Cassou	16	C154	Woodland	Combretum molle	7	23.8854	0.758	11.6628	-2.06776				1028	Kou	12	7	K117	Cropland	Vitellaria paradoxa	7.1	36.6242	0.72	11.7817	-1.93555
1008	Cassou	16	C154	Woodland	Fluggea virosa	5.4	6.36943	0.66	11.6628	-2.06776				1029	Kou	12	7	K117	Cropland	Vitellaria paradoxa	7.1	36.9427	0.72	11.7817	-1.93555
1009	Cassou	16	C154	Woodland	Vitellaria paradoxa	9.5	19.4268	0.72	11.6628	-2.06776				1030	Kou	12	7	K117	Cropland	Vitellaria paradoxa	9.1	33.758	0.72	11.7817	-1.93555
1010	Cassou	16	C154	Woodland	Lannea acida	7	19.5541	0.456	11.6628	-2.06776				1031	Kou	12	7	K117	Cropland	Detarium microcarpum	5.1	10.4	0.78	11.7817	-1.93555
1011	Cassou	16	C154	Woodland	Grewia mollis	5.45	22.293	0.437	11.6628	-2.06776				1032	Kou	12	7	K117	Cropland	Vitellaria paradoxa	4.65	10.4	0.72	11.7817	-1.93555
1012	Cassou	16	C155	Woodland	Terminalia laxiflora	8	22.293	0.71	11.6683	-2.06442				1033	Kou	12	7	K117	Cropland	Detarium microcarpum	4.65	12.7389	0.78	11.7817	-1.93555
1013	Cassou	16	C155	Woodland	Piliostigma thonningii	7.45	10.1911	0.61	11.6683	-2.06442				1034	Kou	12	7	K117	Cropland	Detarium microcarpum	4.8	15.9236	0.78	11.7817	-1.93555
1014	Cassou	16	C155	Woodland	Vitellaria paradoxa	7	17.0064	0.72	11.6683	-2.06442				1035	Kou	12	7	K117	Cropland	Anogeissus leiocarpa	6.45	14.6497	0.73	11.7817	-1.93555
1015	Cassou	16	C155	Woodland	Terminalia laxiflora	4.3	5.41401	0.71	11.6683	-2.06442				1036	Kou	12	7	K117	Cropland	Lannea acida	6.9	14.6497	0.456	11.7817	-1.93555
1016	Cassou	16	C155	Woodland	Terminalia macroptera	3.4	5.41401	0.71	11.6683	-2.06442				1037	Kou	12	8	K118	Forest	Crossopteryx febrifuga	10.2	29.9363	0.702	11.7859	-1.94152
1017	Cassou	16	C155	Woodland	Piliostigma thonningii	5.5	7.32484	0.61	11.6683	-2.06442				1038	Kou	12	8	K118	Forest	Anogeissus leiocarpa	15.45	33.758	0.73	11.7859	-1.94152
1018	Cassou	16	C155	Woodland	Terminalia laxiflora	6.5	8.59873	0.71	11.6683	-2.06442				1039	Kou	12	8	K118	Forest	Burkea africana	9.3	25.6051	0.689	11.7859	-1.94152
1019	Cassou	16	C155	Woodland	Acacia macrostachya	6.7	14.9682	0.65	11.6683	-2.06442				1040	Kou	12	8	K118	Forest	Vitellaria paradoxa	1.35	10.4	0.72	11.7859	-1.94152
1020	Cassou	16	C155	Woodland	Crossopteryx febrifuga	4.75	15.9236	0.702	11.6683	-2.06442				1041	Kou	12	8	K118	Forest	Vitellaria paradoxa	7.575	10.4	0.72	11.7859	-1.94152
1021	Cassou	16	C155	Woodland	Entada africana	6.9	11.1465	0.53	11.6683	-2.06442				1042	Kou	12	8	K118	Forest	Pteleopsis suberosa	4.8	10.4	0.74	11.7859	-1.94152
1022	Cassou	16	C155	Woodland	Vitellaria paradoxa	4.1	6.6879	0.72	11.6683	-2.06442				1043	Kou	12	8	K118	Forest	Vitellaria paradoxa	6.375	10.828	0.72	11.7859	-1.94152
1023	Cassou	16	C155	Woodland	Terminalia laxiflora	5.3	8.59873	0.71	11.6683	-2.06442				1044	Kou	12	8	K118	Forest	Vitellaria paradoxa	7.65	12.7389	0.72	11.7859	-1.94152
1033	Cassou	16	C157	Woodland	Isoberlinia doka	8.7	15.9236	0.585	11.6637	-2.06908				1045	Kou	12	8	K118	Forest	Detarium microcarpum	8.1	14.6497	0.78	11.7859	-1.94152
1034	Cassou	16	C157	Woodland	Acacia dudgeonii	6.8	12.7389	0.65	11.6637	-2.06908				1046	Kou	12	9	K119	Forest	Combretum glutinosum	8.55	42.6752	0.9	11.7885	-1.93509
1035	Cassou	16	C157	Woodland	Vitellaria paradoxa	4.7	8.9172	0.72	11.6637	-2.06908				1047	Kou	12	9	K119	Forest	Lannea acida	10.2	49.0446	0.456	11.7885	-1.93509
1036	Cassou	16	C157	Woodland	Pteleosis suberosa	3.2	11.1465	0.662855	11.6637	-2.06908				1048	Kou	12	9	K119	Forest	Combretum molle	4.65	10.4	0.758	11.7885	-1.93509
1037	Cassou	16	C157	Woodland	Terminalia laxiflora	5.5	12.1019	0.71	11.6637	-2.06908				1049	Kou	12	9	K119	Forest	Feretia apodenthera	5.7	10.4	0.824	11.7885	-1.93509
1038	Cassou	16	C157	Woodland	Vitellaria paradoxa	8	24.5223	0.72	11.6637	-2.06908				1050	Kou	12	9	K119	Forest	Combretum glutinosum	7.95	10.4	0.9	11.7885	-1.93509
1039	Cassou	16	C157	Woodland	Strythnos spinosa	4.4	11.465	0.646	11.6637	-2.06908				1051	Kou	12	9	K119	Forest	Strychnos spinosa	5.4	10.4	0.646	11.7885	-1.93509
1040	Cassou	16	C157	Woodland	Cassia sieberiana	7	16.5605	0.72	11.6637	-2.06908				1052	Kou	12	9	K119	Forest	Anogeissus leiocarpa	5.4	10.4	0.73	11.7885	-1.93509
1041	Cassou	16	C157	Woodland	Acacia macrostachya	6.45	8.28025	0.65	11.6637	-2.06908				1053	Kou	12	9	K119	Forest	Combretum glutinosum	5.4	10.1911	0.9	11.7885	-1.93509
1042	Cassou	16	C157	Woodland	Crossopteryx febrifuga	7	20.7006	0.702	11.6637	-2.06908				1054	Kou	12	9	K119	Forest	Strychnos spinosa	5.85	14.0127	0.646	11.7885	-1.93509
1043	Cassou	16	C157	Woodland	Vitellaria paradoxa	3.6	7.32484	0.72	11.6637	-2.06908				1055	Kou	12	10	K120	Forest	Combretum glutinosum	12.3	16.5605	0.9	11.788	-1.93681
1044	Cassou	16	C157	Woodland	Combretum glutinosum	5.4	15.9236	0.9	11.6637	-2.06908				1056	Kou	12	10	K120	Forest	Bombax costatum	8.1	28.6624	0.35	11.788	-1.93681
1045	Cassou	16	C158	Woodland	Piliostigma thonningii	3.6	8.59873	0.61	11.6617	-2.06664				1057	Kou	12	10	K120	Forest	Combretum molle	7.95	10.4	0.758	11.788	-1.93681
1046	Cassou	16	C158	Woodland	Burkea africana	7	25.7325	0.689	11.6617	-2.06664				1058	Kou	12	10	K120	Forest	Strychnos spinosa	7.2	12.7389	0.646	11.788	-1.93681
1047	Cassou	16	C158	Woodland	Acacia dudgeonii	5.85	9.23567	0.65	11.6617	-2.06664				1059	Kou	12	10	K120	Forest	Cassia siebiriana	10.35	22.293	0.72	11.788	-1.93681
1048	Cassou	16	C158	Woodland	Crossopteryx febrifuga	7	19.2357	0.702	11.6617	-2.06664				1060	Kou	12	10	K120	Forest	Anogeissus leiocarpa	10.2	22.9299	0.73	11.788	-1.93681
1049	Cassou	16	C158	Woodland	Phyllanthus discoideus	6.95	11.7834	0.803	11.6617	-2.06664				1061	Kou	12	10	K120	Forest	Combretum molle	12.3	22.293	0.758	11.788	-1.93681
1050	Cassou	16	C158	Woodland	Piliostigma thonningii	7	12.1019	0.61	11.6617	-2.06664				1062	Kou	12	10	K120	Forest	Anogeissus leiocarpa	12.15	23.5669	0.73	11.788	-1.93681
1051	Cassou	16	C158	Woodland	Vitellaria paradoxa	8	17.5159	0.72	11.6617	-2.06664				1063	Kou	12	10	K120	Forest	Combretum fragrans	11.7	25.4777	0.64	11.788	-1.93681
1052	Cassou	16	C158	Woodland	Combretum molle	4.25	7.00637	0.758	11.6617	-2.06664				1064	Kou	13	1	K121	Forest	Anogeissus leiocarpa	15.3	21.0191	0.73	11.709	-1.91571
1053	Cassou	16	C158	Woodland	Burkea africana	7	19.4268	0.689	11.6617	-2.06664				1065	Kou	13	1	K121	Forest	Combretum molle	9.65	42.6752	0.758	11.709	-1.91571
1054	Cassou	16	C158	Woodland	Acacia dudgeonii	5.8	11.1465	0.65	11.6617	-2.06664				1066	Kou	13	1	K121	Forest	Anogeissus leiocarpa	8.4	10.1911	0.73	11.709	-1.91571
1055	Cassou	16	C158	Woodland	Strythnos innocua	5.7	11.1465	0.87	11.6617	-2.06664				1067	Kou	13	1	K121	Forest	Anogeissus leiocarpa	6.75	12.7389	0.73	11.709	-1.91571
1056	Cassou	16	C158	Woodland	Acacia macrostachya	4	7.96178	0.65	11.6617	-2.06664				1068	Kou	13	1	K121	Forest	Vitellaria paradoxa	5.7	23.5669	0.72	11.709	-1.91571
														1069	Kou	13	1	K121	Forest	Vitellaria paradoxa	15.15	17.8344	0.72	11.709	-1.91571
														1070	Kou	13	1	K121	Forest	Anogeissus leiocarpa	13.95	21.0191	0.73	11.709	-1.91571
														1071	Kou	13	1	K121	Forest	Combretum molle	12.3	39.4904	0.758	11.709	-1.91571
														1072	Kou	13	2	K122	Forest	Anogeissus leiocarpa	12.55	40.1274	0.73	11.7123	-1.91485
														1073	Kou	13	2	K122	Forest	Anogeissus leiocarpa	12.65	43.6943	0.73	11.7123	-1.91485
														1074	Kou	13	2	K122	Forest	Detarium microcarpum	4.65	12.7389	0.78	11.7123	-1.91485
														1075	Kou	13	2	K122	Forest	Annona senegalensis	6.75	14.0127	0.55	11.7123	-1.91485
														1076	Kou	13	2	K122	Forest	Detarium microcarpum	6.75	15.2866	0.78	11.7123	-1.91485
														1077	Kou	13	2	K122	Forest	Vitellaria paradoxa	7.95	21.6561	0.72	11.7123	-1.91485
														1078	Kou	13	2	K122	Forest	Vitellaria paradoxa	8.55	36.3057	0.72	11.7123	-1.91485
														1079	Kou	13	2	K122	Forest	Vitellaria paradoxa	10.5	34.3949	0.72	11.7123	-1.91485
														1080	Kou	13	2	K122	Forest	Vitellaria paradoxa	11.1	36.3057	0.72	11.7123	-1.91485
														1081	Kou	13	3	K123	Forest	Detarium microcarpum	10.8	44.586	0.78	11.7108	-1.91394
														1082	Kou	13	3	K123	Forest	Burkea africana	10.95	41.1465	0.689	11.7108	-1.91394
														1083	Kou	13	3	K123	Forest	Acacia macrostachya	5.25	10.4	0.65	11.7108	-1.91394
														1084	Kou	13	3	K123	Forest	Vitellaria paradoxa	5.55	10.1911	0.72	11.7108	-1.91394
														1085	Kou	13	3	K123	Forest	Acacia dudgeonii	6.225	14.0127	0.65	11.7108	-1.91394
														1086	Kou	13	3	K123	Forest	Acacia macrostachya	8.25	15.2866	0.65	11.7108	-1.91394
														1087	Kou	13	3	K123	Forest	Parkia biglobosa	7.2	19.1083	0.52521	11.7108	-1.91394
														1088	Kou	13	3	K123	Forest	Combretum molle	5.7	24.8408	0.758	11.7108	-1.91394
														1089	Kou	13	3	K123	Forest	Combretum molle	10.35	23.5669	0.758	11.7108	-1.91394
														1090	Kou	13	4	K124	Woodland	Vitellaria paradoxa	10.2	27.3885	0.72	11.7051	-1.9163
														1091	Kou	13	4	K124	Woodland	Crossopteryx febrifuga	10.2	34.3949	0.702	11.7051	-1.9163
														1092	Kou	13	4	K124	Woodland	Detarium microcarpum	5.85	12.1019	0.78	11.7051	-1.9163
														1093	Kou	13	4	K124	Woodland	Piliostigma thonningii	5.7	12.7389	0.61	11.7051	-1.9163
														1094	Kou	13	4	K124	Woodland	Cassia singuana	7.35	10.828	0.72	11.7051	-1.9163
														1095	Kou	13	4	K124	Woodland	Strychnos spinosa	6.45	14.6497	0.646	11.7051	-1.9163
														1096	Kou	13	4	K124	Woodland	Ximenia americana	7.725	14.6497	0.95	11.7051	-1.9163
														1097	Kou	13	4	K124	Woodland	Vitellaria paradoxa	7.95	15.9236	0.72	11.7051	-1.9163
														1098	Kou	13	4	K124	Woodland	Detarium microcarpum	8.1	15.9236	0.78	11.7051	-1.9163
														1099	Kou	13	5	K125	Forest	Detarium microcarpum	10.2	21.6561	0.78	11.7139	-1.91569
														1100	Kou	13	5	K125	Forest	Detarium microcarpum	10.2	34.3949	0.78	11.7139	-1.91569
														1101	Kou	13	5	K125	Forest	Detarium microcarpum	6.15	12.7389	0.78	11.7139	-1.91569
														1102	Kou	13	5	K125	Forest	Entada africana	6.45	14.6497	0.53	11.7139	-1.91569
														1103	Kou	13	5	K125	Forest	Terminalia avicennioides	7.95	14.0127	0.71	11.7139	-1.91569
														1104	Kou	13	5	K125	Forest	Strychnos spinosa	7.35	17.1975	0.646	11.7139	-1.91569
														1105	Kou	13	5	K125	Forest	Detarium microcarpum	7.65	21.0191	0.78	11.7139	-1.91569
														1106	Kou	13	5	K125	Forest	Vitellaria paradoxa	10.2	42.6752	0.72	11.7139	-1.91569
														1107	Kou	13	5	K125	Forest	Lannea acida	10.8	50.9554	0.456	11.7139	-1.91569
														1108	Kou	13	6	K126	Forest	Vitellaria paradoxa	11.85	47.7707	0.72	11.7077	-1.91286
														1109	Kou	13	6	K126	Forest	Vitellaria paradoxa	12.3	47.7707	0.72	11.7077	-1.91286
														1110	Kou	13	6	K126	Forest	Detarium microcarpum	3.75	14.6497	0.78	11.7077	-1.91286
														1111	Kou	13	6	K126	Forest	Crossopteryx febrifuga	4.65	10.1911	0.702	11.7077	-1.91286
														1112	Kou	13	6	K126	Forest	Lannea acida	4.8	11.465	0.456	11.7077	-1.91286
														1113	Kou	13	6	K126	Forest	Strychnos spinosa	5.85	12.7389	0.646	11.7077	-1.91286
														1114	Kou	13	6	K126	Forest	Vitellaria paradoxa	6.45	19.1083	0.72	11.7077	-1.91286
														1115	Kou	13	6	K126	Forest	Burkea africana	8.55	17.1975	0.689	11.7077	-1.91286
														1116	Kou	13	6	K126	Forest	Anogeissus leiocarpa	14.4	25.4777	0.73	11.7077	-1.91286
														1117	Kou	13	7	K127	Forest	Detarium microcarpum	11.85	48.4076	0.78	11.7112	-1.91224
														1118	Kou	13	7	K127	Forest	Strychnos spinosa	13.65	45.8599	0.646	11.7112	-1.91224
														1119	Kou	13	7	K127	Forest	Vitellaria paradoxa	8.1	31.2102	0.72	11.7112	-1.91224
														1120	Kou	13	7	K127	Forest	Vitellaria paradoxa	7.5	38.2166	0.72	11.7112	-1.91224
														1121	Kou	13	7	K127	Forest	Vitellaria paradoxa	9.2	33.4395	0.72	11.7112	-1.91224
														1122	Kou	13	7	K127	Forest	Vitellaria paradoxa	9.2	33.4395	0.72	11.7112	-1.91224
														1123	Kou	13	7	K127	Forest	Vitellaria paradoxa	11.9	26.4331	0.72	11.7112	-1.91224
														1124	Kou	13	7	K127	Forest	Vitellaria paradoxa	7.9	40.1274	0.72	11.7112	-1.91224
														1125	Kou	13	7	K127	Forest	Vitellaria paradoxa	9.1	35.6688	0.72	11.7112	-1.91224
														1126	Kou	13	8	K128	Cropland	Vitellaria paradoxa	9.1	41.4013	0.72	11.7079	-1.91087
														1127	Kou	13	8	K128	Cropland	Vitellaria paradoxa	11.3	42.9936	0.72	11.7079	-1.91087
														1128	Kou	13	8	K128	Cropland	Acacia macrostachya	4.65	10.4	0.65	11.7079	-1.91087
														1129	Kou	13	8	K128	Cropland	Combretum fragrans	5.175	10.1911	0.64	11.7079	-1.91087
														1130	Kou	13	8	K128	Cropland	Combretum fragrans	5.4	11.465	0.64	11.7079	-1.91087
														1131	Kou	13	8	K128	Cropland	Combretum fragrans	4.95	14.0127	0.64	11.7079	-1.91087
														1132	Kou	13	8	K128	Cropland	Combretum fragrans	7.8	14.6497	0.64	11.7079	-1.91087
														1133	Kou	13	8	K128	Cropland	Combretum fragrans	10.05	14.6497	0.64	11.7079	-1.91087
														1134	Kou	13	8	K128	Cropland	Combretum fragrans	9.75	18.4713	0.64	11.7079	-1.91087
														1135	Kou	13	9	K129	Woodland	Vitellaria paradoxa	9.3	22.293	0.72	11.7134	-1.91746
														1136	Kou	13	9	K129	Woodland	Combretum fragrans	10.65	39.4904	0.64	11.7134	-1.91746
														1137	Kou	13	9	K129	Woodland	Detarium microcarpum	4.575	10.4	0.78	11.7134	-1.91746
														1138	Kou	13	9	K129	Woodland	Detarium microcarpum	4.725	10.4	0.78	11.7134	-1.91746
														1139	Kou	13	9	K129	Woodland	Combretum molle	4.8	10.828	0.758	11.7134	-1.91746
														1140	Kou	13	9	K129	Woodland	Vitellaria paradoxa	5.7	10.4	0.72	11.7134	-1.91746
														1141	Kou	13	9	K129	Woodland	Detarium microcarpum	5.7	11.465	0.78	11.7134	-1.91746
														1142	Kou	13	9	K129	Woodland	Detarium microcarpum	7.35	10.4	0.78	11.7134	-1.91746
														1143	Kou	13	9	K129	Woodland	Terminalia avicennioides	7.65	12.1019	0.71	11.7134	-1.91746
														1144	Kou	13	10	K130	Forest	Detarium microcarpum	7.05	18.4713	0.78	11.7109	-1.91993
														1145	Kou	13	10	K130	Forest	Crossopteryx febrifuga	8.7	19.1083	0.702	11.7109	-1.91993
														1146	Kou	13	10	K130	Forest	Combretum fragrans	5.55	10.4	0.64	11.7109	-1.91993
														1147	Kou	13	10	K130	Forest	Acacia macrostachya	5.4	10.4	0.65	11.7109	-1.91993
														1148	Kou	13	10	K130	Forest	Combretum molle	4.95	10.4	0.758	11.7109	-1.91993
														1149	Kou	13	10	K130	Forest	Combretum molle	5.4	10.4	0.758	11.7109	-1.91993
														1150	Kou	13	10	K130	Forest	Strychnos spinosa	5.55	10.4	0.646	11.7109	-1.91993
														1151	Kou	13	10	K130	Forest	Combretum fragrans	6.15	10.4	0.64	11.7109	-1.91993
														1152	Kou	14	1	K131	Forest	Acacia macrostachya	7.95	10.828	0.65	11.7342	-1.89943
														1153	Kou	14	1	K131	Forest	Combretum fragrans	7.95	18.4713	0.64	11.7342	-1.89943
														1154	Kou	14	1	K131	Forest	Combretum fragrans	9.45	15.9236	0.64	11.7342	-1.89943
														1155	Kou	14	1	K131	Forest	Detarium microcarpum	4.575	10.4	0.78	11.7342	-1.89943
														1156	Kou	14	1	K131	Forest	Lonchocarpus laxiflorus	4.65	10.4	0.75	11.7342	-1.89943
														1157	Kou	14	1	K131	Forest	Anogeissus leiocarpa	4.95	10.4	0.73	11.7342	-1.89943
														1158	Kou	14	1	K131	Forest	Parkia biglobosa	6	10.4	0.52521	11.7342	-1.89943
														1159	Kou	14	1	K131	Forest	Anogeissus leiocarpa	7.8	10.1911	0.73	11.7342	-1.89943
														1160	Kou	14	1	K131	Forest	Anogeissus leiocarpa	9.6	14.0127	0.73	11.7342	-1.89943
														1161	Kou	14	2	K132	Forest	Detarium microcarpum	13.5	24.2038	0.78	11.7373	-1.90945
														1162	Kou	14	2	K132	Forest	Acacia macrostachya	12.15	35.0318	0.65	11.7373	-1.90945
														1163	Kou	14	2	K132	Forest	Parkia biglobosa	15.3	33.121	0.52521	11.7373	-1.90945
														1164	Kou	14	2	K132	Forest	Combretum fragrans	6.15	10.4	0.64	11.7373	-1.90945
														1165	Kou	14	2	K132	Forest	Combretum molle	4.65	11.465	0.758	11.7373	-1.90945
														1166	Kou	14	3	K133	Forest	Securidaca longepedonculata	6.75	10.4	0.73	11.7339	-1.90401
														1167	Kou	14	3	K133	Forest	Combretum fragrans	7.65	10.4	0.64	11.7339	-1.90401
														1168	Kou	14	3	K133	Forest	Strychnos spinosa	7.65	10.4	0.646	11.7339	-1.90401
														1169	Kou	14	3	K133	Forest	Acacia macrostachya	6.9	11.465	0.65	11.7339	-1.90401
														1170	Kou	14	3	K133	Forest	Combretum fragrans	7.8	15.2866	0.64	11.7339	-1.90401
														1171	Kou	14	3	K133	Forest	Acacia dudgeonii	11.85	28.0255	0.65	11.7339	-1.90401
														1172	Kou	14	3	K133	Forest	Detarium microcarpum	11.7	35.0318	0.78	11.7339	-1.90401
														1173	Kou	14	3	K133	Forest	Combretum fragrans	4.575	10.4	0.64	11.7339	-1.90401
														1174	Kou	14	3	K133	Forest	Crossopteryx febrifuga	4.65	10.4	0.702	11.7339	-1.90401
														1175	Kou	14	4	K134	Forest	Piliostigma thonningii	5.1	11.465	0.61	11.7315	-1.90598
														1176	Kou	14	4	K134	Forest	Strychnos spinosa	5.7	12.7389	0.646	11.7315	-1.90598
														1177	Kou	14	4	K134	Forest	Acacia dudgeonii	5.85	15.9236	0.65	11.7315	-1.90598
														1178	Kou	14	4	K134	Forest	Anogeissus leiocarpa	7.05	19.1083	0.73	11.7315	-1.90598
														1179	Kou	14	5	K135	Forest	Detarium microcarpum	9.45	15.9236	0.78	11.7364	-1.90796
														1180	Kou	14	5	K135	Forest	Vitellaria paradoxa	9.9	18.4713	0.72	11.7364	-1.90796
														1181	Kou	14	5	K135	Forest	Anogeissus leiocarpa	12	22.293	0.73	11.7364	-1.90796
														1182	Kou	14	5	K135	Forest	Burkea africana	7.95	17.1975	0.689	11.7364	-1.90796
														1183	Kou	14	5	K135	Forest	Vitellaria paradoxa	8.7	17.8344	0.72	11.7364	-1.90796
														1184	Kou	14	5	K135	Forest	Lonchocarpus laxiflorus	8.7	21.6561	0.75	11.7364	-1.90796
														1185	Kou	14	6	K136	Woodland	Lannea acida	8.55	28.0255	0.456	11.7402	-1.90311
														1186	Kou	14	6	K136	Woodland	Combretum molle	10.2	24.8408	0.758	11.7402	-1.90311
														1187	Kou	14	6	K136	Woodland	Burkea africana	10.2	24.8408	0.689	11.7402	-1.90311
														1188	Kou	14	6	K136	Woodland	Detarium microcarpum	8.7	33.121	0.78	11.7402	-1.90311
														1189	Kou	14	6	K136	Woodland	Combretum molle	5.95	22.6752	0.758	11.7402	-1.90311
														1190	Kou	14	6	K136	Woodland	Vitellaria paradoxa	11.85	43.2484	0.72	11.7402	-1.90311
														1191	Kou	14	6	K136	Woodland	Detarium microcarpum	5.55	12.7389	0.78	11.7402	-1.90311
														1192	Kou	14	7	K137	Forest	Detarium microcarpum	6.3	11.465	0.78	11.7369	-1.90453
														1193	Kou	14	7	K137	Forest	Detarium microcarpum	6.45	17.1975	0.78	11.7369	-1.90453
														1194	Kou	14	7	K137	Forest	Lonchocarpus laxiflorus	8.25	15.2866	0.75	11.7369	-1.90453
														1195	Kou	14	7	K137	Forest	Detarium microcarpum	7.35	18.4713	0.78	11.7369	-1.90453
														1196	Kou	14	7	K137	Forest	Lannea acida	7.8	19.1083	0.456	11.7369	-1.90453
														1197	Kou	14	7	K137	Forest	Lannea acida	10.05	40.7643	0.456	11.7369	-1.90453
														1198	Kou	14	7	K137	Forest	Detarium microcarpum	12.45	39.4904	0.78	11.7369	-1.90453
														1199	Kou	14	7	K137	Forest	Afzelia africana	12.3	40.7643	0.71	11.7369	-1.90453
														1200	Kou	14	8	K138	Forest	Combretum fragrans	5.85	10.4	0.64	11.7361	-1.90055
														1201	Kou	14	8	K138	Forest	Bridelia ferruginea	6.3	10.4	0.81	11.7361	-1.90055
														1202	Kou	14	8	K138	Forest	Detarium microcarpum	5.4	11.465	0.78	11.7361	-1.90055
														1203	Kou	14	8	K138	Forest	Pterocarpus erinaceus	7.8	10.4	0.74	11.7361	-1.90055
														1204	Kou	14	8	K138	Forest	Combretum fragrans	8.55	10.1911	0.64	11.7361	-1.90055
														1205	Kou	14	8	K138	Forest	Vitellaria paradoxa	7.95	12.7389	0.72	11.7361	-1.90055
														1206	Kou	14	8	K138	Forest	Acacia macrostachya	7.65	15.2866	0.65	11.7361	-1.90055
														1207	Kou	14	8	K138	Forest	Combretum fragrans	10.5	21.6561	0.64	11.7361	-1.90055
														1208	Kou	14	8	K138	Forest	Combretum fragrans	7.4	12.6752	0.64	11.7361	-1.90055
														1209	Kou	14	9	K139	Forest	Detarium microcarpum	5.4	10.4	0.78	11.7395	-1.90406
														1210	Kou	14	9	K139	Forest	Fluggea virosa	4.8	10.1911	0.66	11.7395	-1.90406
														1211	Kou	14	9	K139	Forest	Anogeissus leiocarpa	5.4	10.1911	0.73	11.7395	-1.90406
														1212	Kou	14	9	K139	Forest	Detarium microcarpum	7.8	10.4	0.78	11.7395	-1.90406
														1213	Kou	14	9	K139	Forest	Piliostigma thonningii	4.65	17.8344	0.61	11.7395	-1.90406
														1214	Kou	14	9	K139	Forest	Lannea velutina	5.85	19.1083	0.456	11.7395	-1.90406
														1215	Kou	14	9	K139	Forest	Detarium microcarpum	7.95	17.8344	0.78	11.7395	-1.90406
														1216	Kou	14	9	K139	Forest	Detarium microcarpum	8.55	21.6561	0.78	11.7395	-1.90406
														1217	Kou	14	9	K139	Forest	Detarium microcarpum	12.15	25.4777	0.78	11.7395	-1.90406
														1218	Kou	14	10	K140	Woodland	Vitellaria paradoxa	8.55	28.6624	0.72	11.7357	-1.90483
														1219	Kou	14	10	K140	Woodland	Vitellaria paradoxa	8.55	31.8471	0.72	11.7357	-1.90483
														1220	Kou	14	10	K140	Woodland	Burkea africana	10.05	27.3885	0.689	11.7357	-1.90483
														1221	Kou	14	10	K140	Woodland	Vitellaria paradoxa	10.95	45.8599	0.72	11.7357	-1.90483
														1222	Kou	14	10	K140	Woodland	Burkea africana	12.15	44.586	0.689	11.7357	-1.90483
														1223	Kou	14	10	K140	Woodland	Vitellaria paradoxa	12.15	44.586	0.72	11.7357	-1.90483
														1224	Kou	14	10	K140	Woodland	Vitellaria paradoxa	11.85	45.8599	0.72	11.7357	-1.90483
														1225	Kou	14	10	K140	Woodland	Vitellaria paradoxa	12.3	35.414	0.72	11.7357	-1.90483
														1226	Kou	14	10	K140	Woodland	Burkea africana	8.8	27.3248	0.689	11.7357	-1.90483
														1227	Kou	15	1	K141	Woodland	Vitellaria paradoxa	4.575	10.4	0.72	11.765	-1.91312
														1228	Kou	15	1	K141	Woodland	Strychnos spinosa	5.85	10.4	0.646	11.765	-1.91312
														1229	Kou	15	1	K141	Woodland	Acacia macrostachya	4.575	11.465	0.65	11.765	-1.91312
														1230	Kou	15	1	K141	Woodland	Strychnos spinosa	5.7	12.7389	0.646	11.765	-1.91312
														1231	Kou	15	1	K141	Woodland	Pericopsis laxiflora	6.75	11.465	0.93	11.765	-1.91312
														1232	Kou	15	1	K141	Woodland	Vitellaria paradoxa	6.9	12.1019	0.72	11.765	-1.91312
														1233	Kou	15	1	K141	Woodland	Acacia macrostachya	5.7	22.9299	0.65	11.765	-1.91312
														1234	Kou	15	1	K141	Woodland	Combretum molle	6.9	23.5669	0.758	11.765	-1.91312
														1235	Kou	15	1	K141	Woodland	Vitellaria paradoxa	8.7	25.4777	0.72	11.765	-1.91312
														1236	Kou	15	2	K142	Cropland	Vitellaria paradoxa	7.8	21.9745	0.72	11.7687	-1.91885
														1237	Kou	15	2	K142	Cropland	Vitellaria paradoxa	7.8	21.9745	0.72	11.7687	-1.91885
														1238	Kou	15	2	K142	Cropland	Terminalia avicennioides	7.8	21.9745	0.71	11.7687	-1.91885
														1239	Kou	15	2	K142	Cropland	Vitellaria paradoxa	6.7	28.6624	0.72	11.7687	-1.91885
														1240	Kou	15	2	K142	Cropland	Terminalia avicennioides	6.7	28.6624	0.71	11.7687	-1.91885
														1241	Kou	15	2	K142	Cropland	Vitellaria paradoxa	9.3	22.9299	0.72	11.7687	-1.91885
														1242	Kou	15	2	K142	Cropland	Vitellaria paradoxa	9.3	22.9299	0.72	11.7687	-1.91885
														1243	Kou	15	2	K142	Cropland	Terminalia avicennioides	9.3	22.9299	0.71	11.7687	-1.91885
														1244	Kou	15	2	K142	Cropland	Bombax costatum	7.8	5.2	0.35	11.7687	-1.91885
														1245	Kou	15	3	K143	Cropland	Vitellaria paradoxa	10	5.2	0.72	11.7624	-1.91869
														1246	Kou	15	3	K143	Cropland	Crossopteryx febrifuga	4	11.465	0.702	11.7624	-1.91869
														1247	Kou	15	3	K143	Cropland	Terminalia avicennioides	4.7	10.1911	0.71	11.7624	-1.91869
														1248	Kou	15	3	K143	Cropland	Crossopteryx febrifuga	4.3	11.1465	0.702	11.7624	-1.91869
														1249	Kou	15	3	K143	Cropland	Vitellaria paradoxa	7.8	18.1529	0.72	11.7624	-1.91869
														1250	Kou	15	3	K143	Cropland	Afzelia africana	10	35.0318	0.71	11.7624	-1.91869
														1251	Kou	15	3	K143	Cropland	Vitellaria paradoxa	10.3	34.0764	0.72	11.7624	-1.91869
														1252	Kou	15	3	K143	Cropland	Afzelia africana	10.3	34.0764	0.71	11.7624	-1.91869
														1253	Kou	15	3	K143	Cropland	Bombax costatum	6	26.7516	0.35	11.7624	-1.91869
														1254	Kou	15	4	K144	Cropland	Sterculia setigera	6.8	26.7516	0.528	11.7624	-1.91161
														1255	Kou	15	4	K144	Cropland	Bombax costatum	6.8	26.7516	0.35	11.7624	-1.91161
														1256	Kou	15	4	K144	Cropland	Sterculia setigera	8.3	32.4841	0.528	11.7624	-1.91161
														1257	Kou	15	4	K144	Cropland	Bombax costatum	8.3	32.4841	0.35	11.7624	-1.91161
														1258	Kou	15	4	K144	Cropland	Bombax costatum	8.3	32.4841	0.35	11.7624	-1.91161
														1259	Kou	15	4	K144	Cropland	Sterculia setigera	10.2	48.4076	0.528	11.7624	-1.91161
														1260	Kou	15	4	K144	Cropland	Bombax costatum	10.2	48.4076	0.35	11.7624	-1.91161
														1261	Kou	15	4	K144	Cropland	Bombax costatum	10.2	48.4076	0.35	11.7624	-1.91161
														1262	Kou	15	4	K144	Cropland	Vitellaria paradoxa	0.8	5.2	0.72	11.7624	-1.91161
														1263	Kou	15	5	K145	Cropland	Tamarindus indica	6.7	23.2484	0.93	11.763	-1.91722
														1264	Kou	15	5	K145	Cropland	Tamarindus indica	6.7	23.2484	0.93	11.763	-1.91722
														1265	Kou	15	5	K145	Cropland	Vitellaria paradoxa	8.7	26.1146	0.72	11.763	-1.91722
														1266	Kou	15	5	K145	Cropland	Vitellaria paradoxa	9.7	26.1146	0.72	11.763	-1.91722
														1267	Kou	15	5	K145	Cropland	Vitellaria paradoxa	9.7	26.1146	0.72	11.763	-1.91722
														1268	Kou	15	5	K145	Cropland	Tamarindus indica	9	31.2102	0.93	11.763	-1.91722
														1269	Kou	15	5	K145	Cropland	Vitellaria paradoxa	10.8	42.6752	0.72	11.763	-1.91722
														1270	Kou	15	5	K145	Cropland	Vitellaria paradoxa	10.8	43.6306	0.72	11.763	-1.91722
														1271	Kou	15	5	K145	Cropland	Vitellaria paradoxa	0.9	24.5223	0.72	11.763	-1.91722
														1272	Kou	15	6	K146	Cropland	Vitellaria paradoxa	5.2	22.9299	0.72	11.7675	-1.91414
														1273	Kou	15	6	K146	Cropland	Vitellaria paradoxa	7.2	22.9299	0.72	11.7675	-1.91414
														1274	Kou	15	6	K146	Cropland	Vitellaria paradoxa	8.9	24.5223	0.72	11.7675	-1.91414
														1275	Kou	15	6	K146	Cropland	Bombax costatum	8.9	24.5223	0.35	11.7675	-1.91414
														1276	Kou	15	6	K146	Cropland	Bombax costatum	9	40.1274	0.35	11.7675	-1.91414
														1277	Kou	15	6	K146	Cropland	Sterculia setigera	9	40.1274	0.528	11.7675	-1.91414
														1278	Kou	15	6	K146	Cropland	Sterculia setigera	11.2	43.6306	0.528	11.7675	-1.91414
														1279	Kou	15	6	K146	Cropland	Vitellaria paradoxa	10.1	42.2293	0.72	11.7675	-1.91414
														1280	Kou	15	6	K146	Cropland	Vitellaria paradoxa	8.2	5.2	0.72	11.7675	-1.91414
														1281	Kou	15	7	K147	Cropland	Vitellaria paradoxa	9.5	39.172	0.72	11.7674	-1.91934
														1282	Kou	15	7	K147	Cropland	Vitellaria paradoxa	6.7	26.1146	0.72	11.7674	-1.91934
														1283	Kou	15	7	K147	Cropland	Vitellaria paradoxa	7.8	26.1146	0.72	11.7674	-1.91934
														1284	Kou	15	7	K147	Cropland	Vitellaria paradoxa	7.5	32.4841	0.72	11.7674	-1.91934
														1285	Kou	15	7	K147	Cropland	Vitellaria paradoxa	8.3	38.2166	0.72	11.7674	-1.91934
														1286	Kou	15	7	K147	Cropland	Vitellaria paradoxa	10.1	33.758	0.72	11.7674	-1.91934
														1287	Kou	15	7	K147	Cropland	Vitellaria paradoxa	10.7	39.172	0.72	11.7674	-1.91934
														1288	Kou	15	7	K147	Cropland	Vitellaria paradoxa	14.8	44.586	0.72	11.7674	-1.91934
														1289	Kou	15	7	K147	Cropland	Afzelia africana	8.3	5.2	0.71	11.7674	-1.91934
														1290	Kou	15	8	K148	Cropland	Detarium microcarpum	3.6	6.05096	0.78	11.7659	-1.91738
														1291	Kou	15	8	K148	Cropland	Vitellaria paradoxa	5.3	9.55414	0.72	11.7659	-1.91738
														1292	Kou	15	8	K148	Cropland	Afzelia africana	6.7	22.293	0.71	11.7659	-1.91738
														1293	Kou	15	8	K148	Cropland	Vitellaria paradoxa	6.7	22.293	0.72	11.7659	-1.91738
														1294	Kou	15	8	K148	Cropland	Afzelia africana	7.2	33.758	0.71	11.7659	-1.91738
														1295	Kou	15	8	K148	Cropland	Vitellaria paradoxa	7.2	33.758	0.72	11.7659	-1.91738
														1296	Kou	15	8	K148	Cropland	Vitellaria paradoxa	7.2	33.758	0.72	11.7659	-1.91738
														1297	Kou	15	8	K148	Cropland	Piliostigma thonningii	8.2	29.9363	0.61	11.7659	-1.91738
														1298	Kou	15	8	K148	Cropland	Sterculia setigera	6.6	5.2	0.528	11.7659	-1.91738
														1299	Kou	15	9	K149	Cropland	Vitellaria paradoxa	7.2	24.8408	0.72	11.7603	-1.91325
														1300	Kou	15	9	K149	Cropland	Vitellaria paradoxa	7.6	25.1592	0.72	11.7603	-1.91325
														1301	Kou	15	9	K149	Cropland	Vitellaria paradoxa	6.6	31.2102	0.72	11.7603	-1.91325
														1302	Kou	15	9	K149	Cropland	Vitellaria paradoxa	8	25.7962	0.72	11.7603	-1.91325
														1303	Kou	15	9	K149	Cropland	Vitellaria paradoxa	8.2	28.0255	0.72	11.7603	-1.91325
														1304	Kou	15	9	K149	Cropland	Vitellaria paradoxa	9.1	28.9809	0.72	11.7603	-1.91325
														1305	Kou	15	9	K149	Cropland	Sterculia setigera	9.1	28.9809	0.528	11.7603	-1.91325
														1306	Kou	15	9	K149	Cropland	Vitellaria paradoxa	9.2	29.9363	0.72	11.7603	-1.91325
														1307	Kou	15	9	K149	Cropland	Crossopteryx febrifuga	4.23	9.87261	0.702	11.7603	-1.91325
														1308	Kou	15	10	K150	Cropland	Strychnos spinosa	4.23	9.87261	0.646	11.7656	-1.9189
														1309	Kou	15	10	K150	Cropland	Strychnos spinosa	4.82	11.1465	0.646	11.7656	-1.9189
														1310	Kou	15	10	K150	Cropland	Crossopteryx febrifuga	4.82	11.1465	0.702	11.7656	-1.9189
														1311	Kou	15	10	K150	Cropland	Crossopteryx febrifuga	4.82	11.1465	0.702	11.7656	-1.9189
														1312	Kou	15	10	K150	Cropland	Vitellaria paradoxa	5.6	14.0127	0.72	11.7656	-1.9189
														1313	Kou	15	10	K150	Cropland	Vitellaria paradoxa	8.2	35.9873	0.72	11.7656	-1.9189
														1314	Kou	15	10	K150	Cropland	Vitellaria paradoxa	8.2	35.9873	0.72	11.7656	-1.9189
														1315	Kou	15	10	K150	Cropland	Acacia dudgeonii	8.2	35.9873	0.65	11.7656	-1.9189
														1316	Kou	15	10	K150	Cropland	Vitellaria paradoxa	4.7	29.9363	0.72	11.7656	-1.9189
														1317	Kou	16	1	K151	Cropland	Vitellaria paradoxa	4.7	29.9363	0.72	11.7796	-1.90984
														1318	Kou	16	1	K151	Cropland	Vitellaria paradoxa	5.9	23.8854	0.72	11.7796	-1.90984
														1319	Kou	16	1	K151	Cropland	Vitellaria paradoxa	6	27.0701	0.72	11.7796	-1.90984
														1320	Kou	16	1	K151	Cropland	Vitellaria paradoxa	7.2	23.8854	0.72	11.7796	-1.90984
														1321	Kou	16	1	K151	Cropland	Vitellaria paradoxa	7.2	23.8854	0.72	11.7796	-1.90984
														1322	Kou	16	1	K151	Cropland	Vitellaria paradoxa	7.2	23.8854	0.72	11.7796	-1.90984
														1323	Kou	16	1	K151	Cropland	Vitellaria paradoxa	6.5	30.8917	0.72	11.7796	-1.90984
														1324	Kou	16	1	K151	Cropland	Vitellaria paradoxa	5.8	35.0318	0.72	11.7796	-1.90984
														1325	Kou	16	1	K151	Cropland	Detarium microcarpum	4.8	13.3758	0.78	11.7796	-1.90984
														1326	Kou	16	2	K152	Cropland	Vitellaria paradoxa	7	41	0.72	11.7859	-1.91491
														1327	Kou	16	2	K152	Cropland	Bombax costatum	8.5	29.9363	0.35	11.7859	-1.91491
														1328	Kou	16	2	K152	Cropland	Bombax costatum	10.3	45.5414	0.35	11.7859	-1.91491
														1329	Kou	16	2	K152	Cropland	Bombax costatum	4.5	8.28025	0.35	11.7859	-1.91491
														1330	Kou	16	2	K152	Cropland	Diospyros mespiliformis	5.8	12.1019	0.71	11.7859	-1.91491
														1331	Kou	16	2	K152	Cropland	Diospyros mespiliformis	5.75	12.4204	0.71	11.7859	-1.91491
														1332	Kou	16	2	K152	Cropland	Diospyros mespiliformis	5.7	12.7389	0.71	11.7859	-1.91491
														1333	Kou	16	2	K152	Cropland	Diospyros mespiliformis	5.8	13.6943	0.71	11.7859	-1.91491
														1334	Kou	16	2	K152	Cropland	Diospyros mespiliformis	8.4	29.2994	0.71	11.7859	-1.91491
														1335	Kou	16	3	K153	Cropland	Vitellaria paradoxa	8.5	30.8917	0.72	11.7846	-1.91655
														1336	Kou	16	3	K153	Cropland	Diospyros mespiliformis	10.3	35.6688	0.71	11.7846	-1.91655
														1337	Kou	16	3	K153	Cropland	Vitellaria paradoxa	5.1	10.4	0.72	11.7846	-1.91655
														1338	Kou	16	3	K153	Cropland	Vitellaria paradoxa	4.575	10.4	0.72	11.7846	-1.91655
														1339	Kou	16	3	K153	Cropland	Detarium microcarpum	5.85	10.4	0.78	11.7846	-1.91655
														1340	Kou	16	3	K153	Cropland	Detarium microcarpum	5.25	10.4	0.78	11.7846	-1.91655
														1341	Kou	16	3	K153	Cropland	Detarium microcarpum	6.6	12.1019	0.78	11.7846	-1.91655
														1342	Kou	16	3	K153	Cropland	Vitellaria paradoxa	10.2	27.3885	0.72	11.7846	-1.91655
														1343	Kou	16	3	K153	Cropland	Detarium microcarpum	12.3	31.2102	0.78	11.7846	-1.91655
														1344	Kou	16	4	K154	Woodland	Vitellaria paradoxa	10.05	40.7643	0.72	11.7861	-1.91546
														1345	Kou	16	4	K154	Woodland	Burkea africana	15.3	42.6752	0.689	11.7861	-1.91546
														1346	Kou	16	4	K154	Woodland	Vitellaria paradoxa	4.3	5.41401	0.72	11.7861	-1.91546
														1347	Kou	16	4	K154	Woodland	Detarium microcarpum	3.9	6.36943	0.78	11.7861	-1.91546
														1348	Kou	16	4	K154	Woodland	Detarium microcarpum	3.4	7.64331	0.78	11.7861	-1.91546
														1349	Kou	16	4	K154	Woodland	Piliostigma thonningii	4.3	6.36943	0.61	11.7861	-1.91546
														1350	Kou	16	4	K154	Woodland	Vitellaria paradoxa	5.4	15.6051	0.72	11.7861	-1.91546
														1351	Kou	16	4	K154	Woodland	Terminalia avicennioides	5.4	16.879	0.71	11.7861	-1.91546
														1352	Kou	16	4	K154	Woodland	Vitellaria paradoxa	7.3	16.5605	0.72	11.7861	-1.91546
														1353	Kou	16	5	K155	Shrubland	Vitellaria paradoxa	5.7	17.5159	0.72	11.7873	-1.91212
														1354	Kou	16	5	K155	Shrubland	Bombax costatum	4.3	18.8535	0.35	11.7873	-1.91212
														1355	Kou	16	5	K155	Shrubland	Vitellaria paradoxa	3.1	5.2	0.72	11.7873	-1.91212
														1356	Kou	16	5	K155	Shrubland	Piliostigma thonningii	3.4	5.2	0.61	11.7873	-1.91212
														1357	Kou	16	5	K155	Shrubland	Piliostigma thonningii	3.8	5.09554	0.61	11.7873	-1.91212
														1358	Kou	16	5	K155	Shrubland	Entada africana	3.6	6.36943	0.53	11.7873	-1.91212
														1359	Kou	16	5	K155	Shrubland	Crossopteryx febrifuga	3.1	7.96178	0.702	11.7873	-1.91212
														1360	Kou	16	5	K155	Shrubland	Vitellaria paradoxa	5.2	14.6497	0.72	11.7873	-1.91212
														1361	Kou	16	5	K155	Shrubland	Entada africana	5.5	18.4713	0.53	11.7873	-1.91212
														1362	Kou	16	6	K156	Shrubland	Pericopsis laxiflora	5.8	9.11465	0.93	11.7863	-1.90806
														1363	Kou	16	6	K156	Shrubland	Afzelia africana	5.6	24.7771	0.71	11.7863	-1.90806
														1364	Kou	16	6	K156	Shrubland	Vitellaria paradoxa	6.25	20.3185	0.72	11.7863	-1.90806
														1365	Kou	16	6	K156	Shrubland	Vitellaria paradoxa	5.2	19.0446	0.72	11.7863	-1.90806
														1366	Kou	16	6	K156	Shrubland	Vitellaria paradoxa	5.75	18.4076	0.72	11.7863	-1.90806
														1367	Kou	16	6	K156	Shrubland	Vitellaria paradoxa	5.55	26.242	0.72	11.7863	-1.90806
														1368	Kou	16	6	K156	Shrubland	Vitellaria paradoxa	6.4	9.32484	0.72	11.7863	-1.90806
														1369	Kou	16	6	K156	Shrubland	Vitellaria paradoxa	5	17.3248	0.72	11.7863	-1.90806
														1370	Kou	16	6	K156	Shrubland	Vitellaria paradoxa	5	13.5032	0.72	11.7863	-1.90806
														1371	Kou	16	7	K157	Woodland	Afzelia africana	10	31.7834	0.71	11.7875	-1.91722
														1372	Kou	16	7	K157	Woodland	Vitellaria paradoxa	7.05	27.3885	0.72	11.7875	-1.91722
														1373	Kou	16	7	K157	Woodland	Pericopsis laxiflora	11.7	42.6752	0.93	11.7875	-1.91722
														1374	Kou	16	7	K157	Woodland	Lannea acida	9.9	42.2293	0.456	11.7875	-1.91722
														1375	Kou	16	7	K157	Woodland	Vitellaria paradoxa	8.55	42.4204	0.72	11.7875	-1.91722
														1376	Kou	16	7	K157	Woodland	Pericopsis laxiflora	12.3	39.6815	0.93	11.7875	-1.91722
														1377	Kou	16	7	K157	Woodland	Burkea africana	11.925	39.8726	0.689	11.7875	-1.91722
														1378	Kou	16	7	K157	Woodland	Vitellaria paradoxa	12.75	46.879	0.72	11.7875	-1.91722
														1379	Kou	16	7	K157	Woodland	Crossopteryx febrifuga	10.05	22.8025	0.702	11.7875	-1.91722
														1380	Kou	16	8	K158	Shrubland	Pericopsis laxiflora	5.85	19.4904	0.93	11.7884	-1.91148
														1381	Kou	16	8	K158	Shrubland	Terminalia laxiflora	4.41	7.00637	0.71	11.7884	-1.91148
														1382	Kou	16	8	K158	Shrubland	Terminalia laxiflora	6	18.1529	0.71	11.7884	-1.91148
														1383	Kou	16	8	K158	Shrubland	Vitellaria paradoxa	5.7	18.1529	0.72	11.7884	-1.91148
														1384	Kou	16	8	K158	Shrubland	Vitellaria paradoxa	5.5	11.6561	0.72	11.7884	-1.91148
														1385	Kou	16	8	K158	Shrubland	Terminalia laxiflora	5	9.11465	0.71	11.7884	-1.91148
														1386	Kou	16	8	K158	Shrubland	Detarium microcarpum	4	16.1146	0.78	11.7884	-1.91148
														1387	Kou	16	8	K158	Shrubland	Burkea africana	3.7	11.2102	0.689	11.7884	-1.91148
														1388	Kou	16	8	K158	Shrubland	Terminalia laxiflora	6.5	15.4777	0.71	11.7884	-1.91148
														1389	Kou	16	9	K159	Woodland	Vitellaria paradoxa	12.5	33.758	0.72	11.786	-1.91522
														1390	Kou	16	9	K159	Woodland	Detarium microcarpum	4.65	10.4	0.78	11.786	-1.91522
														1391	Kou	16	9	K159	Woodland	Detarium microcarpum	6.9	10.1911	0.78	11.786	-1.91522
														1392	Kou	16	9	K159	Woodland	Vitellaria paradoxa	7.65	13.3758	0.72	11.786	-1.91522
														1393	Kou	16	9	K159	Woodland	Detarium microcarpum	7.8	16.5605	0.78	11.786	-1.91522
														1394	Kou	16	9	K159	Woodland	Lannea acida	11.25	25.1592	0.456	11.786	-1.91522
														1395	Kou	16	9	K159	Woodland	Vitellaria paradoxa	8.7	40.1274	0.72	11.786	-1.91522
														1396	Kou	16	9	K159	Woodland	Acacia dudgeonii	12.45	36.9427	0.65	11.786	-1.91522
														1397	Kou	16	9	K159	Woodland	Vitellaria paradoxa	13.5	47.1338	0.72	11.786	-1.91522
														1398	Kou	16	10	K160	Cropland	Vitellaria paradoxa	7.5	19.4268	0.72	11.7822	-1.9157
														1399	Kou	16	10	K160	Cropland	Vitellaria paradoxa	7.7	21.6561	0.72	11.7822	-1.9157
														1400	Kou	16	10	K160	Cropland	Vitellaria paradoxa	7.7	21.6561	0.72	11.7822	-1.9157
														1401	Kou	16	10	K160	Cropland	Vitellaria paradoxa	7.5	22.9299	0.72	11.7822	-1.9157
														1402	Kou	16	10	K160	Cropland	Vitellaria paradoxa	7.6	23.8854	0.72	11.7822	-1.9157
														1403	Kou	16	10	K160	Cropland	Vitellaria paradoxa	8.6	22.6115	0.72	11.7822	-1.9157
														1404	Kou	16	10	K160	Cropland	Vitellaria paradoxa	8.6	22.6115	0.72	11.7822	-1.9157
														1405	Kou	16	10	K160	Cropland	Daniella oliveri	9.3	21.6561	0.504	11.7822	-1.9157
														1406	Kou	16	10	K160	Cropland	Vitellaria paradoxa	8.2	24.8408	0.72	11.7822	-1.9157
